# Supplementary material for: Bedaquiline and clofazimine resistance in Mycobacterium tuberculosis: an in-vitro and in-silico data analysis
Source: Lancet Microbe. 2023 May;4(5):e358–68. doi: 10.1016/S2666-5247(23)00002-2 (PMC10156607; doi:10.1016/S2666-5247(23)00002-2)
Supplement: Supplementary appendix 2 [file mmc2.xlsx]

## Sheet: Sheet1
Reference catalogue of variants implicated in bedaquiline and/or clofazimine resistance associated genes Rv0678, atpE, pepQ, and Rv1979c. Catalogue include variants described in in vitro, in vivo, and clinical strains with original isolates from this study, plus previously pushed literature. All strains with multiple variants in resistance associated genes were excluded. Ancestor strain indicates…
Gene	Position	Substitution	Alternative allele	Nucleotide position	Amino Acid position	Type	number of isolates	confidence in phenotypic prediction	mmpL5 or mmpS5 mutation	Phenotype interpretation BDQ	BDQ MIC	Phenotype interpretation CFZ	CFZ MIC	DST Method	Isolate source	Ancestor strain	References	comments
Rv0678	778979	promotor	-11 c>a	-11	-4	SNP	67	high		Susceptible	<0.008-0.06	NA	NA	[B]	clinical strain	no	[32]
Rv0678	778980	promotor	-10 ins g	-10	-4	frameshift	1	low		Resistant	2	Borderline	1	[C]	in vitro	yes	this study
Rv0678	778991	V1E	a	2	1	SNP	1	low		Resistant	>1	NA	NA	[A]	clinical strain	no	[29]
Rv0678	778991	V1A	c	2	1	SNP	4	high		Resistant	6.4/NA/ 0.5	Resistant	>4/ 1/ NA	[A]/ [E]/ [A]	clinical strain/ in vitro/ clinical strain	yes/ yes/ no	[1]/ [19]/ [27]
Rv0678	778994	S2I	atc	5	2	SNP	2			Undetermined	0.015/ 0.73	Undetermined	0.06/ 4	[C]/ [B]	clinical strain	no	[2]/ CRyPTIC
Rv0678	778995	S2R	a	6	2	SNP	3	high		Susceptible	0.03-0.06	Undetermined	≤0.06-0.12	[B]	clinical strain	no	CRyPTIC
Rv0678	778998	V3V	a	9	3	SNP	1	low		Susceptible	0.06	NA	NA	[C]	clinical strain	no	[17]
Rv0678	779000	N4I	t	11	4	SNP	1	low		Resistant	>1	NA	NA	[A]	clinical strain	no	[29]
Rv0678	779000	N4T	c	11	4	SNP	4			Undetermined	0.06-0.12	Borderline	0.12	[B]	clinical strain	no	CRyPTIC
Rv0678	779003	D5G	g	14	5	SNP	2	low		Susceptible	0.016/ 0.03	NA	NA	[C]/ [B]	clinical strain	no	[14]/ CRyPTIC
Rv0678	779004	5fs	15 del c	15	5	frameshift	1	low		Resistant	0.5	Resistant	0.25	[B]	clinical strain	no	CRyPTIC
Rv0678	779005	6fs	16 del g	16	6	frameshift	1	low		Resistant	1	Resistant	2	[C]	in vitro	yes	this study
Rv0678	779007	6fs	18 del gg	18	6	frameshift	1	low		Resistant	0.5	NA	NA	[D]	clinical strain	no	[3]
Rv0678	779007	6fs	18 del g	18	6	frameshift	1	low		Susceptible	0.03	Susceptible	≤0.06	[B]	clinical strain	no	CRyPTIC
Rv0678	779012	D8G	g	23	8	SNP	1	low	mmpL5 R946R	Susceptible	0.06	NA	NA	[B]	clinical strain	no	CRyPTIC
Rv0678	779015	9fs	26 del ag	26	9	frameshift	1	low		Resistant	2	NA	NA	[C]	in vitro	yes	this study
Rv0678	779016	6fs	16 del gg	16	6	frameshift	1	low		Resistant	0.5	NA	NA	[C]	clinical strain	no	[4]
Rv0678	779017	10fs	28 ins t	28	10	frameshift	1	low		Borderline	0.12	Susceptible	≤0.06	[B]	clinical strain	no	CRyPTIC
Rv0678	779018	10fs	29 ins t	29	10	frameshift	1	low		Undetermined	NA	Resistant	1	[E]	in vitro	yes	[19]
Rv0678	779018	10fs	29 del t	29	10	frameshift	1	low		Resistant	0.25	Borderline	0.12	[B]	clinical strain	no	CRyPTIC
Rv0678	779019	M10I	c	30	10	SNP	1	low		Borderline	0.12	NA	NA	[B]	clinical strain	no	CRyPTIC
Rv0678	779021	11fs	32 del g	32	11	frameshift	2	low		Resistant	0.25/ >1	NA	NA	[D]/ [A]	clinical strain	yes/ no	[5]/ [29]
Rv0678	779022	G11G	g	33	11	SNP	1	low		Resistant	0.5-2.0	NA	NA	[C]	clinical strain	no	[17]
Rv0678	779027	13fs	38 ins a	38	13	frameshift	1	low		Resistant	1	NA	NA	[C]	in vivo	yes	[7]
Rv0678	779029	14fs	40 del c	40	14	frameshift	1	low		Resistant	2	Resistant	2	[C]	in vitro	yes	this study
Rv0678	779029	P14S	t	40	14	SNP	1	low		Resistant	0.25	Resistant	0.5	[B]	clinical strain	no	CRyPTIC
Rv0678	779030	P14L	t	41	14	SNP	1	low		Borderline	0.12	Susceptible	≤0.06	[B]	clinical strain	no	CRyPTIC
Rv0678	779033	15fs	44 ins a	44	15	frameshift	1	low		Borderline	0.06	NA	NA	[D]	clinical strain	yes	[5]
Rv0678	779033	D15G	g	44	15	SNP	1	low		Resistant	0.25	NA	NA	[B]	clinical strain	no	CRyPTIC
Rv0678	779036	I16S	agc	47	12	SNP	1	low		Resistant	>1	NA	NA	[A]	clinical strain	no	[29]
Rv0678	779038	17fs	49 del a	49	17	frameshift	1	low		Resistant	2	Resistant	2	[C]	in vitro	yes	this study
Rv0678	779038	M17V	g	49	17	SNP	1	low		Susceptible	0.03	Susceptible	≤0.06	[B]	clinical strain	no	CRyPTIC
Rv0678	779045	F19S	c	56	19	SNP	3	high		Resistant	NA/ >1	NA	NA/ NA	[unclear]/ [A]	clinical strain	no	[11]/ [29]
Rv0678	779045	F19S	c	56	19	SNP	1	low	mmpL5 A298A	Resistant	0.5		0.5	[B]	clinical strain	no	CRyPTIC
Rv0678	779047	V20F	t	58	20	SNP	1			Undetermined	NA	Resistant	1	[E]	in vitro	yes	[19]
Rv0678	779048	V20G	g	59	20	SNP	2	low		Resistant	2/ 0.25	Resistant	NA(2)/ 4	[A]/ [E]	clinical strain	yes	[6]/ [9]
Rv0678	779048	V20A	c	59	20	SNP	1	low		Borderline	0.12	Borderline	0.12	[B]	clinical strain	no	CRyPTIC
Rv0678	779050	E21K	a	61	21	SNP	1	low		Susceptible	0.06	Borderline	0.12	[B]	clinical strain	no	CRyPTIC
Rv0678	779051	21fs	62 ins aaca	62	21	frameshift	1	low		Resistant	>1	NA	NA	[A]	clinical strain	no	[29]
Rv0678	779051	21fs	62 del a	62	21	frameshift	1	low		Resistant	2	Borderline	1	[C]	in vitro	yes	this study
Rv0678	779052	E21D	c	63	21	SNP	1	low		Resistant	0.5-1	NA	NA	[C]	clinical strain	no	[17]
Rv0678	779053	Q22*	t	64	22	disruption	1	low		Resistant	2	NA	NA	[A]	clinical strain	yes	[30]
Rv0678	779054	Q22L	t	65	22	SNP	1			Undetermined	NA	Resistant	4	[A]	in vitro	yes	[20]
Rv0678	779054	Q22R	g	65	22	SNP	1	low		Susceptible	0.03	Susceptible	0.06	[B]	clinical strain	no	CRyPTIC
Rv0678	779056	M23V	g	67	23	SNP	3	high		Susceptible	0.063/ ≤0.015	Susceptible	NA/ ≤0.06	[C]/ [B]	clinical strain	no	[14]/ CRyPTIC
Rv0678	779057	23fs	68 ins t	68	23	frameshift	1	low		Resistant	>1	NA	NA	[A]	clinical strain	no	[29]
Rv0678	779059	G24C	t	70	24	SNP	1	low		Resistant	>1	NA	NA	[A]	clinical strain	no	[29]
Rv0678	779059	G24R	c	70	24	SNP	1	low		Resistant	>1	NA	NA	[A]	clinical strain	no	[29]
Rv0678	779060	G24V	t	71	24	SNP	3	medium		Resistant	2	Resistant	2	[C]	in vitro	yes	this study
Rv0678	779062	G25S	a	73	25	SNP	1	low		Resistant	2	NA	NA	[C]	in vitro	yes	this study
Rv0678	779062	G25C	t	73	25	SNP	1	low		Borderline	0.12	Borderline	0.12	[B]	clinical strain	no	CRyPTIC
Rv0678	779063	G25D	c	74	25	SNP	1	low		Resistant	>1	NA	NA	[A]	clinical strain	no	[29]
Rv0678	779065	Y26H	c	76	26	SNP	1	low		Resistant	>1	NA	NA	[A]	clinical strain	no	[29]
Rv0678	779070	F27F	t	81	27	SNP	1	low		Susceptible	0.03	Susceptible	≤0.06	[B]	clinical strain	no	CRyPTIC
Rv0678	779076	S29S	t	87	29	SNP	1	low		Borderline	0.12	Borderline	0.12	[B]	clinical strain	no	CRyPTIC
Rv0678	779078	30fs	89 del g	89	30	frameshift	1	low		Resistant	2	Resistant	2	[C]	in vitro	yes	this study
Rv0678	779080	S31R	c	91	31	SNP	1	low		Resistant	0.5	NA	NA	[C]	clinical strain	no	[17]
Rv0678	779082	31fs	93 del t	93	31	frameshift	1	low		Resistant	NA	NA	NA	[unclear]	clinical strain	no	[11]	Modified from primary publication -Amino acid modified based on called position
Rv0678	779084	32fs	95 del t	95	32	frameshift	1	low		Resistant	>1	NA	NA	[A]	clinical strain	no	[29]
Rv0678	779084	L32S	g	95	32	SNP	1	low		Borderline	0.12	Borderline	0.12	[B]	clinical strain	no	CRyPTIC
Rv0678	779086	T33A	g	97	33	SNP	1	low		Resistant	0.5	Resistant	2	[C]	clinical strain	yes	[7]
Rv0678	779087	T33N	a	98	33	SNP	1			Undetermined	NA	Resistant	1	[E]	in vitro	yes	[19]
Rv0678	779087	T33S	g	98	33	SNP	1	low		Resistant	2	NA	NA	[C]	clinical strain	no	[17]
Rv0678	779090	R34Q	c	101	34	SNP	1	low		Resistant	>1	NA	NA	[A]	clinical strain	no	[29]
Rv0678	779095	A36T	c	106	36	SNP	1	low		Resistant	>1	NA	NA	[A]	clinical strain	no	[29]
Rv0678	779096	A36V	t	107	36	SNP	5	high		Resistant	0.5/ NA/ >1/ 0.5	Resistant	0.125/ 1/ NA/ 0.12	[C]/ [E]/ [A]/ [B]	clinical strain/ in vitro/ clinical strain/ clinical strain	yes/ yes/ no/ no	[7]/ [19]/ [29]/ CRyPTIC
Rv0678	779096	36fs	107 ins g	107	36	frameshift	1	low	mmpL5 V123I	Resistant	0.5	Resistant	0.25	[B]	clinical strain	no	CRyPTIC
Rv0678	779097	A36A	t	108	36	SNP	3	high		Susceptible	0.06	Susceptible	0.06	[B]	clinical strain	no	CRyPTIC
Rv0678	779101	R38*	t	112	38	disruption	6			Undetermined	0.03/ 2	Undetermined	≤0.06/ 2	[B]/ [C]	clinical strain/ in vitro	no/ yes	CRyPTIC/ this study
Rv0678	779102	R38P	c	113	38	SNP	1	low		Resistant	1	Resistant	2	[C]	in vitro	yes	this study
Rv0678	779107	L40M	a	118	40	SNP	1	low		Resistant	0.5	Resistant	0.25	[B]	clinical strain	no	CRyPTIC
Rv0678	779107	L40V	g	118	40	SNP	12	high		Susceptible	≤0.008 - ≤0.015	Susceptible	≤0.03 - 012	[B]	clinical strain	no	CRyPTIC
Rv0678	779108	L40S	c	119	40	SNP	1			Undetermined	0.06/ 1	Resistant	0.12/ 2	[B]/ [C]	clinical strain/ in vitro	no/ yes	CRyPTIC/ this study
Rv0678	779109	40fs	120 del g	120	40	frameshift	1	low		Resistant	1	Resistant	2	[C]	in vitro	yes	this study
Rv0678	779109	L40F	c	120	40	SNP	1	low		Resistant	0.5	NA	NA	[B]	clinical strain	no	CRyPTIC
Rv0678	779110	41fs	121 del gg	121	41	frameshift	1	low		Resistant	>1	NA	NA	[A]	clinical strain	no	[29]
Rv0678	779111	G41V	t	122	41	SNP	2	low		Resistant	NA/ >1	NA	NA	[unclear]	clinical strain	no	[11]/ [29]
Rv0678	779113	W42R	c	124	42	SNP	3	high		Resistant	0.25/ 0.12/ 0.25	Resistant	2/ NA/ 0.25	[C]/ [D]/ [B]	clinical strain	yes/ no/ no	[7]/ [8]/ CRyPTIC
Rv0678	779115	42fs	126 del g	126	42	frameshift	1	low		Resistant	>1	NA	NA	[A]	clinical strain	no	[29]
Rv0678	779116	L43L	t	127	43	SNP	1	low		Susceptible	0.06	Borderline	0.12	[B]	clinical strain	no	CRyPTIC
Rv0678	779117	L43R	g	128	43	SNP	2	low		Resistant	NA/ 1	Resistant	1/ 2	[E]/ [C]	in vitro	yes	[19]/ this study
Rv0678	779117	L43P	c	128	43	SNP	5	high		Resistant	1-2	Resistant	2	[C]	in vitro	yes	this study
Rv0678	779120	L44P	c	131	44	SNP	5	high		Resistant	1	Resistant	2	[C]	in vitro	yes	this study
Rv0678	779121	44fs	132 ins gg	132	44	frameshift	1	low		Resistant	0.25	NA	NA	[B]	clinical strain	no	CRyPTIC
Rv0678	779122	45fs	133 ins g	133	45	frameshift	1	low		Resistant	>1	NA	NA	[A]	clinical strain	no	[29]
Rv0678	779123	V45G	g	134	45	SNP	1	low		Resistant	>1	NA	NA	[A]	clinical strain	no	[29]
Rv0678	779125	46fs	136 ins g	136	46	frameshift	2	low		Resistant	1/ 2	Resistant	2/ NA	[E]/ [A]	clinical strain	yes/ no	[9]/ [29]
Rv0678	779125	C46R	c	136	46	SNP	3	high		Resistant	NA/ >1/ 0.25	NA	NA/ NA/ 1	[unclear]/ [A]/ [B]	clinical strain	no	[11]/ [29]/ CRyPTIC	[11]Modified from primary publication -Amino acid modified based on called position
Rv0678	779125	C46R	c	136	46	SNP	1	low	mmpL5 P355P	Resistant	0.25	Resistant	1	[B]	clinical strain	no	CRyPTIC
Rv0678	779125	C46G	g	136	46	SNP	2	low		Resistant	>1 /0.25	Resistant	NA/ 1	[A]/ [B]	clinical strain	no	[29]/ CRyPTIC
Rv0678	779126	C46Y	a	137	46	SNP	2			Undetermined	NA	Resistant	1	[E]	in vitro	yes	[19]
Rv0678	779126	46fs	137 ins g	137	46	frameshift	8	high		Resistant	NA/ >1	NA	NA	[unclear]	clinical strain	no	[11]/ [29]
Rv0678	779127	46fs	138 ins g	138	46	frameshift	9	high		Resistant	2/ 5/ >1/ >1/ 0.12-0.25	Resistant	4/ 2/ NA/ NA/ 0.06-1	[A]/ [E]/ [A]/ [A]/ [B]	clinical strain	yes/ yes/ yes/ no/ no	[6]/ [9]/ [15]/ [29]/ CRyPTIC
Rv0678	779127	46fs	138 ins gt	138	46	frameshift	1	low		Resistant	>1	NA	NA	[A]	clinical strain	no	[29]
Rv0678	779127	46fs	138 ins ga	138	46	frameshift	1	low		Resistant	>1	NA	NA	[A]	clinical strain	yes	[15]
Rv0678	779127	C46C	c	138	46	SNP	1	low		Susceptible	0.015	Susceptible	0.06	[B]	clinical strain	no	CRyPTIC
Rv0678	779128	47fs	139 ins g	139	47	frameshift	14	high		Resistant	0.25/ NA/ >1	NA	NA	[D]/ [unclear]/ [A]	clinical strain	yes/ no/ no	[5]/ [11]/ [29]
Rv0678	779128	47fs	139 ins tgc	139	47	frameshift	1	low		Resistant	>1	NA	NA	[A]	clinical strain	no	[29]
Rv0678	779128	47fs	139 ins gatc	139	47	frameshift	1	low		Resistant	NA	NA	NA	[unclear]	clinical strain	no	[11]	Modified from primary publication -Amino acid modified based on called position
Rv0678	779129	47fs	140 ins g	140	47	frameshift	1	low		Resistant	0.25	NA	NA	[D]	clinical strain	no	[3]
Rv0678	779129	D47G	g	140	47	SNP	1	low		Resistant	>1	NA	NA	[A]	clinical strain	no	[29]
Rv0678	779129	47fs	140 ins tc	140	47	frameshift	2			Undetermined	0.06-0.25	NA	NA	[B]	clinical strain	no	CRyPTIC
Rv0678	779130	47fs	141 ins tc	141	47	frameshift	1	low		Resistant	>1	NA	NA	[A]	clinical strain	no	[29]
Rv0678	779130	47fs	141 ins c	141	47	frameshift	22	high		Resistant	4/ 0.25/ 0.25/ >1/ 0.06-1.0	Resistant	4/ 4/ 2/ NA/ ≤0.06-1.0	[A]/ [C]/ [E]/ [A]/ [B]	clinical strain	yes/ yes/ yes/ no/ no	[6]/ [7]/ [9]/ [29]/ CRyPTIC
Rv0678	779130	47fs	141 ins c	141	47	frameshift	1	low	mmpL5 P355P	Resistant	0.25		0.12	[B]	clinical strain	no	CRyPTIC
Rv0678	779130	47fs	141 ins c	141	47	frameshift	1	low	mmpL5 L963L	Resistant	0.25			[B]	clinical strain	no	CRyPTIC
Rv0678	779131	48fs	142 ins t	142	48	frameshift	1	low		Resistant	>1	NA	NA	[A]	clinical strain	no	[29]
Rv0678	779131	48fs	142 ins c	142	48	frameshift	8	high		Resistant	NA	NA	NA	[unclear]	clinical strain	no	[11]	Modified from primary publication -Amino acid modified based on called position
Rv0678	779132	P48L	t	143	48	SNP	2	low		Resistant	0.25-0.5	Borderline	0.12	[B]	clinical strain	no	CRyPTIC
Rv0678	779132	P48H	a	143	48	SNP	1	low		Resistant	NA	NA	NA	[unclear]	clinical strain	no	[11]
Rv0678	779133	48fs	144 ins c	144	48	frameshift	21	high		Resistant	0.25/ >1	NA	NA	[D]/ [A]	clinical strain	yes	[5]/ [29]
Rv0678	779137	R50W	t	148	50	SNP	14	high		Resistant	3.658/ >1/ 1	Resistant	7.48/ NA/ 2	[C]/ [A]/ [C]	in vitro/ clinical strain/ in vitro	yes/ no/ yes	[23]/ [29]/ this study
Rv0678	779138	R50Q	a	149	50	SNP	1	low		Resistant	0.25	Resistant	0.5	[B]	clinical strain	no	CRyPTIC
Rv0678	779138	R50P	c	149	50	SNP	1	low		Resistant	>1	NA	NA	[A]	clinical strain	no	[29]
Rv0678	779138	50fs	149 ins g	149	50	frameshift	1	low		Resistant	NA	NA	NA	[unclear]	clinical strain	no	[11]	Modified from primary publication -Amino acid modified based on called position
Rv0678	779138	50fs	150 ins g	150	50	frameshift	3	high		Resistant	NA/ >1	NA	NA	[unclear]	clinical strain	no	[11]/ [29]	[11]Modified from primary publication -Amino acid modified based on called position
Rv0678	779140	Q51K	a	151	51	SNP	1	low		Resistant	0.25	Resistant	1	[B]	clinical strain	no	CRyPTIC
Rv0678	779140	51fs	151 ins c	151	51	frameshift	1	low		Resistant	>1	NA	NA	[A]	clinical strain	no	[29]
Rv0678	779141	Q51R	g	152	51	SNP	6	high		Resistant	NA/ 0.25-0.5/ 2	Resistant	1/ 0.5-1/ 4	[E]/ [B]/ [C]	in vitro/ clinical strain/ in vitro	yes/ no/ yes	[19]/ CRyPTIC/ this study
Rv0678	779143	S52P	c	154	52	SNP	1	low		Susceptible	0.06	Borderline	0.12	[B]	clinical strain	no	CRyPTIC
Rv0678	779144	S52F	t	155	52	SNP	1	low		Resistant	0.48	NA	NA	[D]	clinical strain	no	[8]
Rv0678	779145	52fs	156 ins c	156	52	frameshift	1	low		Resistant	>1	NA	NA	[A]	clinical strain	no	[29]
Rv0678	779146	S53P	c	157	53	SNP	2	low		Resistant	0.5/ >1	Resistant	2-4/ NA	[C]/ [A]	clinical strain	no	[26]/ [29]
Rv0678	779147	S53L	t	158	53	SNP	4	high		Resistant	0.39/ NA/ 0.25	Resistant	2.09/ 1/ 2	[C]/ [E]/ [C]	clinical strain/ in vitro/ clinical strain	no/ yes/ no	[2/23]/ [19]/ [26]
Rv0678	779149	E54*	t	160	54	disruption	1	low		Resistant	2	Resistant	2	[C]	in vitro	yes	this study
Rv0678	779152	E55*	t	163	55	disruption	1	low		Resistant	1	Resistant	2	[C]	in vitro	yes	this study
Rv0678	779154	E55D	c	165	55	SNP	12	high		Susceptible	0.063/ ≤0.008-0.06	Undetermined	NA/ ≤0.03-0.5	[C]/ [B]	clinical strain	no	[14]/ CRyPTIC
Rv0678	779157	L56L	a	168	56	SNP	1	low		Borderline	0.12	Susceptible	≤0.06	[B]	clinical strain	no	CRyPTIC
Rv0678	779159	A57E	a	170	57	SNP	1	low		Resistant	2	Resistant	2	[C]	in vitro	yes	this study
Rv0678	779161	58fs	172 ins IS6110	172	58	disruption	1	low		Resistant	0.5	Resistant	1	[C]	clinical strain	yes	[7]
Rv0678	779161	T58P	c	172	58	SNP	2			Undetermined	2/ 0.06	Undetermined	1/ NA	[A]/ [B]	clinical strain	no	[31]/ CRyPTIC	authors describe as CFZ susceptible
Rv0678	779165	A59V	t	176	59	SNP	3	low		Resistant	0.48/ NA/ 0.12	Resistant	NA/ 1/ 0.25	[D]/ [E]/ [B]	clinical strain/ in vitro/ clinical strain	no/ yes/ no	[8]/ [19]/ CRyPTIC
Rv0678	779166	59fs	177 ins g	177	59	frameshift	1	low		Resistant	>1	NA	NA	[A]	clinical strain	no	[29]
Rv0678	779168	L60P	c	179	60	SNP	1	low		Resistant	>1	NA	NA	[A]	clinical strain	no	[29]
Rv0678	779168	L60Q	c	179	60	SNP	1	low		Resistant	>1	NA	NA	[A]	clinical strain	no	[29]
Rv0678	779173	A62T	a	184	62	SNP	1	low		Borderline	0.12	Resistant	0.5	[B]	clinical strain	no	CRyPTIC
Rv0678	779174	A62V	t	185	62	SNP	1	low		Resistant	0.48	NA	NA	[D]	clinical strain	no	[8]
Rv0678	779174	A62D	a	185	62	SNP	1	low		Resistant	2	Resistant	2	[C]	in vitro	yes	this study
Rv0678	779176	S63G	g	187	63	SNP	5	high		Resistant	2	Resistant	2	[C]	in vitro	yes	this study
Rv0678	779177	S63N	a	188	63	SNP	2	low		Resistant	NA/ 0.25	Resistant	0.5/ NA	[E]/ [C]	in vitro/ clinical strain	yes/ no	[19]/ [28]	[28] microtiter plate cut-offs not defined, misrepresetned citation in publication
Rv0678	779178	S63R	a	189	63	SNP	2	low		Resistant	0.5/ 4	Resistant	1.25/ 4	[C]/ [A]	in vitro	yes	[13]/ [21]
Rv0678	779181	64fs	192 ins g	192	64	frameshift	23	high		Resistant	4 / 4/ 0.03-1/ 1-4	Resistant	4/ NA/ ≤0.06-0.12/ 2-4	[A]/ [C]/ [B]/ [C]	clinical strain/ in vitro/ clinical strain/ in vitro	yes/ yes/ no/ yes	[6]/ [7]/ CRyPTIC/ this study
Rv0678	779181	64fs	192 ins c	192	64	frameshift	1	low		Resistant	>1	NA	NA	[A]	clinical strain	yes	[15]
Rv0678	779181	64fs	192 del c	192	64	frameshift	5	medium		Resistant	0.03-0.25	Borderline	0.12	[B]	clinical strain	no	CRyPTIC
Rv0678	779181	64fs	192 ins g	64	64	frameshift	26	high	mmpL5 606 ins a	Susceptible	≤0.008-0.03	Susceptible	≤0.03-≤0.06	[B]	clinical strain	no	CRyPTIC
Rv0678	779181	64fs	192 ins g	64	64	frameshift	1	low	mmpL5 D128H	Susceptible	≤0.015	Susceptible	≤0.06	[B]	clinical strain	no	CRyPTIC
Rv0678	779182	65fs	193 ins g	192	65	frameshift	1	low		Resistant	NA	NA	NA	[unclear]	clinical strain	no	[11]	Modified from primary publication -Amino acid modified based on called position
Rv0678	779182	65fs	193 del g	193	65	frameshift	37	high		Resistant	NA/ NA/ 1-2	Resistant	0.5->1/ 2-4/ 2-4	[E]/ [A]/ [C]	in vitro	yes	[19]/ [20]/ this study
Rv0678	779182	65fs	193 ins a	193	65	frameshift	19	high		Undetermined	NA	Resistant	1	[E]	in vitro	yes	[19]
Rv0678	779183	G65E	c	194	65	SNP	3	low		Resistant	NA/ >1	Undetermined	1/ 0.5	[E]/ [A]	in vitro/ clinical strain	yes/ no	[19]/ [29]
Rv0678	779184	G65G	a	195	65	SNP	2	low		Susceptible	0.03	Susceptible	≤0.06	[B]	clinical strain	no	CRyPTIC
Rv0678	779186	G66V	t	197	66	SNP	1			Undetermined	NA	Resistant	0.5	[E]	in vitro	yes	[19]
Rv0678	779186	G66E	a	197	66	SNP	1	low		Resistant	2	Borderline	1	[C]	in vitro	yes	this study
Rv0678	779187	66fs	198 ins g	198	66	frameshift	7	high		Resistant	1-0.48/ >1	NA	NA	[D]/ [A]	clinical strain	no	[8]/ [29]
Rv0678	779187	66fs	198 del g	198	66	frameshift	4	high		Resistant	>1	NA	NA	[A]	clinical strain	no	[29]
Rv0678	779188	I67L	c	199	67	SNP	2	low		Resistant	>1/ 0.5	Borderline	NA/ 0.12	[A]/ [B]	clinical strain	no	[29]/ CRyPTIC
Rv0678	779189	I67S	g	200	67	SNP	3	high		Resistant	NA/ >1/ 0.5	Resistant	NA/ NA/ 0.25	[unclear]/ [A]/ [B]	clinical strain	no	[11]/ [29]/ CRyPTIC
Rv0678	779190	67fs	201 ins	201	67	frameshift	1	low		Resistant	>1	NA	NA	[A]	clinical strain	no	[29]
Rv0678	779190	I67M	g	201	67	SNP	2	low		Resistant	NA/ >1	NA	NA	[unclear]	clinical strain	no	[11]/ [29]
Rv0678	779191	S68G	g	202	68	SNP	15	high		Resistant	5/ NA/ >1/ 0.12/ 1-2	Resistant	NA/ ≥1/ NA/ 0.12/ 2	[C]/ [E/ [A]/ [B] [C]	in vivo/ in vitro/ clinical strain/ clinical strain/ in vitro	yes/ yes/ no/ no/ yes	[7]/ [19]/ [29]/ CRyPTIC/ this study
Rv0678	779192	S68N	a	203	68	SNP	1	low		Resistant	0.5	Resistant	2	[B]	clinical strain	no	CRyPTIC
Rv0678	779192	S68I	t	203	68	SNP	1	low		Borderline	0.12	NA	NA	[B]	clinical strain	no	CRyPTIC
Rv0678	779197	N70D	g	208	70	SNP	7	high		Resistant	NA/>1/ 0.25	NA	NA	[unclear]/ [A]/ [B]	clinical strain	no	[11]/ [29]/ CRyPTIC
Rv0678	779200	71fs	211 del g	211	71	frameshift	2			Undetermined	0.03-0.25	Susceptible	≤0.06	[B]	clinical strain	no	CRyPTIC
Rv0678	779201	71fs	212 del c	212	71	frameshift	1	low		Resistant	0.5	Resistant	1	[C]	clinical strain	yes	[7]
Rv0678	779203	R72W	t	214	72	SNP	5	high		Resistant	NA/ 0.06-0.25/ 1-2	Resistant	2/ ≤0.06->4/ 2	[A]/ [B]/ [C]	in vitro/ clinical strain/ in vitro	yes/ no/ yes	[20]/ CRyPTIC/ this study
Rv0678	779204	R72L	t	215	72	SNP	3	high		Resistant	2-4	Resistant	4-6	[C]	in vitro	yes	this study
Rv0678	779204	R72Q	a	215	72	SNP	1	low		Resistant	0.757	Resistant	2.77	[C]	clinical strain	no	[23]
Rv0678	779209	L74V	g	220	74	SNP	1	low		Resistant	0.25	Borderline	0.12	[B]	clinical strain	no	CRyPTIC
Rv0678	779209	L74M	a	220	74	SNP	2	low		Resistant	>1/ 0.25	NA	NA	[A]/ [B]	clinical strain	no	[29]/ CRyPTIC
Rv0678	779210	L74P	c	221	74	SNP	8	high		Resistant	1-2	Resistant	2-4	[C]	in vitro	yes	this study
Rv0678	779212	I75V	g	223	75	SNP	1	low		Susceptible	≤0.015	Susceptible	≤0.06	[B]	clinical strain	no	CRyPTIC
Rv0678	779213	75fs	224 ins a	224	75	frameshift	1	low		Resistant	0.24	NA	NA	[D]	clinical strain	no	[8]
Rv0678	779215	Q76*	t	226	76	disruption	1			Undetermined	NA	Resistant	0.5	[E]	in vitro	yes	[19]
Rv0678	779215	Q76E	g	226	76	SNP	2			Undetermined	0.03-0.12	Susceptible	≤0.06	[B]	clinical strain	no	CRyPTIC
Rv0678	779217	76fs	228 ins t	228	76	frameshift	1	low		Resistant	2	NA	NA	[C]	in vitro	yes	this study
Rv0678	779223	78fs	234 ins g	234	78	frameshift	2	low		Susceptible	0.03-0.06	Undetermined	0.06-0.12	[B]	clinical strain	no	CRyPTIC
Rv0678	779224	F79V	g	235	79	SNP	1	low		Resistant	1	Resistant	2	[C]	in vitro	yes	this study
Rv0678	779225	F79C	g	236	79	SNP	2	low		Resistant	1	Resistant	2	[C]	in vitro	yes	this study
Rv0678	779225	F79L	t	236	79	SNP	1	low		Borderline	0.12	Borderline	0.12	[B]	clinical strain	no	CRyPTIC
Rv0678	779228	I80S	g	239	80	SNP	1	low		Susceptible	0.03	Susceptible	≤0.06	[B]	clinical strain	no	CRyPTIC
Rv0678	779229	I80M	g	240	80	SNP	1	low		Susceptible	0.06	Borderline	0.12	[B]	clinical strain	no	CRyPTIC
Rv0678	779235	82fs	246 del g	246	82	frameshift	1	low		Resistant	>1	NA	NA	[A]	clinical strain	no	[29]
Rv0678	779236	L83F	t	247	83	SNP	1	low		Resistant	0.5	NA	NA	[B]	clinical strain	no	CRyPTIC
Rv0678	779237	L83P	c	248	83	SNP	2	low		Resistant	>1/ 0.25	Resistant	NA/ 1	[A]/ [B]	clinical strain	no	[29]/ CRyPTIC
Rv0678	779239	A84T	a	250	84	SNP	2	low		Susceptible	0.06	Borderline	0.12	[B]	clinical strain	no	CRyPTIC
Rv0678	779240	A84E	a	251	84	SNP	1			Undetermined	NA	Resistant	1	[E]	in vitro	yes	[19]
Rv0678	779240	A84V	t	251	84	SNP	3	medium		Undetermined	0.06/ 1-2	Undetermined	≤0.06/ 1-2	[B]/ [C]	clinical strain/ in vitro	no/ yes	CRyPTIC/ this study
Rv0678	779243	V85A	c	254	85	SNP	1	low		Resistant	0.12	NA	NA	[D]	clinical strain	yes	[5]
Rv0678	779243	V85A	c	254	85	SNP	1	low	mmpL5 A298A	Resistant	0.25	Resistant	0.25	[B]	clinical strain	no	CRyPTIC
Rv0678	779245	A86T	a	256	86	SNP	1	low		Borderline	0.12	NA	NA	[D]	clinical strain	no	[8]
Rv0678	779248	G87R	c	259	87	SNP	2	low		Susceptible	≤0.015-0.06	Susceptible	≤0.06	[B]	clinical strain	no	CRyPTIC
Rv0678	779252	D88G	g	263	88	SNP	1	low		Borderline	0.12	NA	NA	[D]	clinical strain	no	[8]
Rv0678	779252	88fs	263 ins t	263	88	frameshift	1	low		Resistant	2	Borderline	1	[C]	in vitro	yes	this study
Rv0678	779252	88fs	263 ins c	263	88	frameshift	1	low		Resistant	>1	NA	NA	[A]	clinical strain	no	[29]
Rv0678	779252	88fs	263 ins ggctc	263	88	frameshift	1	low		Resistant	>1	NA	NA	[A]	clinical strain	no	[29]
Rv0678	779254	R89L	t/c	265	89	SNP	2	low		Borderline	NA/ 0.12	Resistant	1/ 0.12	[E]/ [B]	in vitro/ clinical strain	yes/ no	[19]/ CRyPTIC
Rv0678	779254	89fs	265 ins t	265	89	frameshift	1	low		Resistant	>1	NA	NA	[A]	clinical strain	no	[29]
Rv0678	779257	R90C	t	268	90	SNP	11			Undetermined	1/ ≥0.25/ >1/ 0.06-0.5	Undetermined	NA/ NA/ NA/ ≤0.06-0.25	[C]/ [A]/ [A]/ [B]	clinical strain	no	[17]/ [11]/ [29]/ CRyPTIC
Rv0678	779257	R90C	t	268	90	SNP	1	low	mmpL5 A667S	Borderline	0.12	Borderline	0.12	[B]	clinical strain	no	CRyPTIC
Rv0678	779258	R90P	c	269	90	SNP	1			Undetermined	NA	Resistant	0.5	[E]	in vitro	yes	[19]
Rv0678	779261	91fs	272 ins IS6110	272	91	disruption	1	low		Resistant	1	NA	NA	[C]	in vivo	yes	[7]
Rv0678	779262	91fs	273 ins c	273	91	frameshift	1	low		Resistant	>1	NA	NA	[A]	clinical strain	no	[29]
Rv0678	779263	92fs	274 ins a	274	92	frameshift	6	high		Resistant	1/ 0.25-0.5/ 1	Resistant	NA/ 0.5/ 2	[D]/ [B]/ [C]	clinical strain/ clinical strain/ in vitro	no/ no/ yes	[8]/ CRyPTIC/ this study
Rv0678	779264	Y92C	g	275	92	SNP	1	low		Resistant	>1	NA	NA	[A]	clinical strain	no	[29]
Rv0678	779265	Y92*	g	276	92	disruption	1	low		Resistant	>1	NA	NA	[A]	clinical strain	no	[29]
Rv0678	779266	F93L	c	277	93	SNP	1	low		Borderline	0.12	NA	NA	[E]	clinical strain	yes	[9]
Rv0678	779267	F93S	c	278	93	SNP	1	low		Resistant	0.25	Resistant	1	[E]	clinical strain	yes	[9]
Rv0678	779269	R94W	t	280	94	SNP	2			Undetermined	2/ 0.06	Undetermined	4/ 0.12	[A]/ [B]	clinical strain	yes/ no	[12]/ CRyPTIC
Rv0678	779270	94fs	281 del g	281	94	frameshift	1	low		Resistant	2	Resistant	2	[C]	in vitro	yes	this study
Rv0678	779270	R94Q	a	281	94	SNP	4	high		Resistant	0.5/ 0.25/ >1	NA	NA	[C]/ [C]/ [A]	in vivo/ clinical strain/ clinical strain	yes/ no/ no	[7]/ [14]/ [29]
Rv0678	779275	R96G	g	286	96	SNP	1	low		Resistant	0.25	Resistant	0.25	[B]	clinical strain	no	CRyPTIC
Rv0678	779275	R96W	t	286	96	SNP	4	high		Resistant	0.25/ NA/ >1/ 0.12	Resistant	0.25	[C]/ [unclear]/ [A]/ [B]	clinical strain	no	[4]/ [11]/ [29]/ CRyPTIC
Rv0678	779276	R96L	t	287	96	SNP	4	high		Resistant	NA/ >1/ 0.25	NA	NA	[unclear]/ [A]/ [B]	clinical strain	no	[11]/ [29]/ CRyPTIC
Rv0678	779277	96fs	288 del g	288	96	frameshift	1	low		Resistant	>1	NA	NA	[A]	clinical strain	no	[29]
Rv0678	779280	97fs	291 ins a	291	97	frameshift	2	medium		Resistant	2	Resistant	2	[C]	in vitro	yes	this study
Rv0678	779280	97fs	291 del c	291	97	frameshift	3	medium		Resistant	0.25/ >1/ 0.03	Susceptible	NA/ NA/ ≤0.06	[D]/ [A]/ [B]	clinical strain	no	[5]/ [29]/ CRyPTIC
Rv0678	779280	97fs	291 ins c	291	97	frameshift	1	low		Resistant	>1	NA	NA	[A]	clinical strain	no	[29]
Rv0678	779281	98fs	292 del a	292	98	frameshift	1	low		Resistant	NA/ 2	Resistant	1/ 2	[E]/ [C]	in vitro	yes	[19]/ this study
Rv0678	779281	N98D	g	292	98	SNP	9	high		Resistant	1/ 0.5-1/ 0.25/ >1/ 0.03-0.12	Undetermined	NA/ 0.75-1/ NA/ NA/ ≤0.06-012	[C]/ [A]/ [C]/ [A]/ [B]	clinical strain	no	[17]/ [24]/ [28]/ [29]/ CRyPTIC
Rv0678	779281	N98D	g	292	98	SNP	1	low	mmpL5 P355P	Susceptible	0.03	Susceptible	0.06	[B]	clinical strain	no	CRyPTIC
Rv0678	779282	98fs	293 del a	293	98	frameshift	1	low		Resistant	>1	NA	NA	[A]	clinical strain	no	[29]
Rv0678	779284	A99P	c	295	99	SNP	1	low		Resistant	1	Resistant	2	[B]	clinical strain	no	CRyPTIC
Rv0678	779285	A99V	t	296	99	SNP	18	high		Resistant	0.25/ 1-2	Resistant	NA/ 1-2	[D]/ [C]	clinical strain/ in vitro	yes	[5]/ this study
Rv0678	779286	A99A	g	297	99	SNP	1	low		Susceptible	≤0.015	Susceptible	≤0.06	[B]	clinical strain	no	CRyPTIC
Rv0678	779287	F100I	c	298	100	SNP	1	low		Resistant	>1	NA	NA	[A]	clinical strain	no	[29]
Rv0678	779291	A101E	a	302	101	SNP	1	low	mmpL5 Y586Y	Resistant	0.25	Borderline	0.12	[B]	clinical strain	no	CRyPTIC
Rv0678	779293	A102T	a	304	102	SNP	5	high		Resistant	NA/ 1-4	Resistant	1/ 2-4	[E]/ [C]	in vitro	yes	[19]/ this study
Rv0678	779293	A102P	c	304	102	SNP	1	low		Resistant	>1	NA	NA	[A]	clinical strain	no	[29]
Rv0678	779294	A102V	t	305	102	SNP	2			Undetermined	NA	Resistant	1	[E]	in vitro	yes	[19]
Rv0678	779296	G103R	c	307	103	SNP	1	low		Resistant	1	Resistant	2	[C]	in vitro	yes	this study
Rv0678	779296	G103S	a	307	103	SNP	2			Undetermined	0.03-0.12	Resistant	0.5	[B]	clinical strain	no	CRyPTIC
Rv0678	779298	G103G	t	309	103	SNP	1	low		Susceptible	0.06	NA	NA	[B]	clinical strain	no	CRyPTIC
Rv0678	779299	G104*	t	310	104	disruption	1	low		Susceptible	0.06	NA	NA	[B]	clinical strain	no	[32]
Rv0678	779300	E104G	g	311	104	SNP	1	low		Susceptible	0.06	Borderline	0.12	[B]	clinical strain	no	CRyPTIC
Rv0678	779302	R105C	t	313	105	SNP	4	high		Resistant	NA/ >1	NA	NA	[unclear]	clinical strain	no	[11]/ [29]
Rv0678	779307	E106E	g	318	106	SNP	1	low		Susceptible	0.03	Susceptible	≤0.06	[B]	clinical strain	no	CRyPTIC
Rv0678	779308	R107C	t	319	107	SNP	2	low		Resistant	>1/ 0.25	NA	NA	[A]/ [B]	clinical strain	no	[29]/ CRyPTIC
Rv0678	779311	I108V	g	322	108	SNP	1	low		Borderline	0.12	Resistant	0.25	[B]	clinical strain	no	CRyPTIC
Rv0678	779312	I108T	c	323	108	SNP	1	low		Resistant	0.25	Borderline	0.12	[B]	clinical strain	no	CRyPTIC
Rv0678	779312	I108T	c	323	108	SNP	1	low	mmpL5 I732V	Borderline	0.12	Borderline	0.12	UKMYC5	clinical strain	no	CRyPTIC
Rv0678	779314	108fs	325 ins g	325	108	frameshift	1	low		Resistant	1	NA	NA	[B]	clinical strain	no	CRyPTIC
Rv0678	779314	R109W	t	325	109	SNP	1	low		Resistant	>1	NA	NA	[A]	clinical strain	no	[29]
Rv0678	779315	R109Q	a	326	109	SNP	1	low	mmpS5 38 ins t	Susceptible	≤0.015	Resistant	0.25	[B]	clinical strain	no	CRyPTIC
Rv0678	779315	R109P	c	326	109	SNP	2	low		Resistant	>1/ 0.5	NA	NA	[A]/ [B]	clinical strain	no	[29]/ CRyPTIC
Rv0678	779318	110fs	329 del c	329	110	frameshift	1	low		Borderline	0.12	Susceptible	≤0.06	[B]	clinical strain	no	CRyPTIC
Rv0678	779318	A110V	c	329	110	SNP	1	low		Resistant	0.5	Susceptible	0.5	[A]	clinical strain	no	[24]
Rv0678	779321	M111K	a	332	111	SNP	1	low		Resistant	0.25	NA	NA	[C]	clinical strain	no	[4]
Rv0678	779326	E113K	a	337	113	SNP	1	low		Resistant	0.25	Resistant	0.25	[B]	clinical strain	no	CRyPTIC
Rv0678	779326	E113*	t	337	113	disruption	1	low		Resistant	>1	NA	NA	[A]	clinical strain	no	[29]
Rv0678	779330	L114P	c	341	114	SNP	2	low		Resistant	NA/ 2	Resistant	1/ 2	[E]/ [C]	in vitro	yes	[19]/ this study
Rv0678	779332	Q115*	t	343	115	disruption	3	high		Resistant	>1/ 0.12/ 2	Resistant	NA/ 0.25/ 2	[A]/ [B]/ [C]	clinical strain/ clinical strain/ in vitro	no/ no/ yes	[29]/ CRyPTIC/ this study
Rv0678	779334	116fs	345 del g	345	115	frameshift	1	low		Resistant	>1	NA	NA	[A]	clinical strain	no	[29]
Rv0678	779338	117fs	349 ins c	349	117	frameshift	1	low		Resistant	>1	NA	NA	[A]	clinical strain	no	[29]
Rv0678	779339	L117R	g	350	117	SNP	9	high		Resistant	1.54/ 0.016/ ≥0.25/ >1/ 0.015-0.25	Undetermined	4.16/ NA/ NA/ NA/ 0.06-0.5	[C]/ [C]/ [A]/ [A]/ [B]	clinical strain	no	[2]/ [14]/ [11]/ [29]/ CRyPTIC
Rv0678	779341	A118T	a	352	118	SNP	1	low		Resistant	0.12	Borderline	0.5	[E]	clinical strain	no	[10]
Rv0678	779342	A118D	a	353	118	SNP	1	low		Resistant	1	Resistant	2	[C]	in vitro	yes	this study
Rv0678	779349	120fs	360 del g	360	120	frameshift	7	high		Resistant	1-4	Resistant	2-4	[C]	in vitro	yes	this study
Rv0678	779350	G121R	a	361	121	SNP	5	high		Resistant	0.75/ NA/ >1/ 0.5	Resistant	2/ NA/ NA/ NA	[A]/ [unclear]/ [A]/ [B]	clinical strain	no	[24]/ [11]/ [29]/ CRyPTIC
Rv0678	779351	G121E	a	362	121	SNP	4	high		Resistant	0.25/ 2	Resistant	NA/ 2-4	[D]/ [C]	clinical strain/ in vitro	yes	[5]/ this study
Rv0678	779352	G121G	a	363	121	SNP	3			Undetermined	0.03-0.25	Undetermined	≤0.06-0.12	[B]	clinical strain	no	CRyPTIC
Rv0678	779353	122fs	364 ins c	364	122	frameshift	5			Undetermined	NA	Resistant	>1 - 1	[E]	in vitro	yes	[19]
Rv0678	779354	L122P	c	365	122	SNP	3	high - two from different studies with susceptible ancestor		Resistant	0.12/ NA/ 2	Resistant	NA/ 1/ 2	[E]/ [E]/ [C]	clinical strain/ in vitro/ in vitro	yes	[5]/ [19]/ this study
Rv0678	779357	R123K	a	368	123	SNP	2			Undetermined	<0.03-1	NA	NA	[C]	clinical strain	no	[17]	Modified from primary publication -Amino acid, stated A should be R
Rv0678	779360	124fs	371 del cgctgggc	371	124	frameshift	1			Undetermined	NA	Resistant	>1	[E]	in vitro	yes	[19]
Rv0678	779360	124fs	371 del c	371	124	frameshift	1	low		Resistant	0.25	Resistant	0.25	[B]	clinical strain	no	CRyPTIC
Rv0678	779361	124fs	372 del gc ins t	372	124	frameshift	1	low		Resistant	>1	NA	NA	[A]	clinical strain	no	[29]
Rv0678	779362	L125L	t	373	125	SNP	1	low		Resistant	0.25	Resistant	0.25	[B]	clinical strain	no	CRyPTIC
Rv0678	779363	125fs	374 del t	374	125	frameshift	1	low		Resistant	2	Resistant	2	[C]	in vitro	yes	this study
Rv0678	779363	L125P	c	374	125	SNP	1	low		Resistant	2	Resistant	2	[C]	in vitro	yes	this study
Rv0678	779369	127fs	380 del ac	380	127	frameshift	1	low		Resistant	>1	NA	NA	[A]	clinical strain	no	[29]
Rv0678	779371	128fs	382 del g	382	128	frameshift	2			Undetermined	>1/ ≤0.015	Susceptible	NA/ ≤0.06	[A]/ [B]	clinical strain	no	[29]/ CRyPTIC
Rv0678	779373	A128A	a	384	128	SNP	1	low		Susceptible	0.06	Susceptible	≤0.06	[B]	clinical strain	no	CRyPTIC
Rv0678	779373	129fs	384 del cccgccgccgc	384	129	frameshift	1	low		Resistant	>1	NA	NA	[A]	clinical strain	no	[29]
Rv0678	779375	129fs	386 del c	386	129	frameshift	1	low		Resistant	>1	NA	NA	[A]	clinical strain	no	[29]
Rv0678	779379	P130P	c	390	130	SNP	3	high		Susceptible	0.015-0.03	Susceptible	≤0.03	[B]	clinical strain	no	CRyPTIC
Rv0678	779383	R132*	t	394	132	disruption	1	low		Resistant	>1	NA	NA	[A]	clinical strain	no	[29]
Rv0678	779384	R132P	c	395	132	SNP	1	low		Resistant	2	Resistant	2	[C]	in vitro	yes	this study
Rv0678	779389	134fs	400 del cgacggctgcgg	400	134	frameshift	1	low		Susceptible	≤0.015	Susceptible	≤0.06	[B]	clinical strain	no	CRyPTIC
Rv0678	779389	R134*	t	400	134	disruption	5	high		Resistant	NA/ 0.5/ >1	Resistant	NA/ 1.25/ NA	[unclear]/ [C]/ [A]	clinical strain/ in vitro/ clinical strain	no/ yes/ no	[11]/ [13]/ [29]
Rv0678	779392	R135W	t	403	135	SNP	1	low		Resistant	2	Resistant	2	[C]	in vitro	yes	this study
Rv0678	779392	R135G	g	403	135	SNP	1	low		Resistant	4	Resistant	≥4	[A]	in vitro	yes	[20]
Rv0678	779396	L136P	c	407	136	SNP	5	high		Resistant	NA/ >1/ 0.5/ 2	Resistant	1/ NA/ 0.5/ 2-4	[A]/ [A]/ [B]/ [C]	in vitro/ clinical strain/ clinical strain/ in vitro	yes/ no/ no/ yes	[20]/ [29]/ CRyPTIC/ this study
Rv0678	779397	L136L	a	408	136	SNP	1	low		Borderline	0.12	NA	NA	[B]	clinical strain	no	CRyPTIC
Rv0678	779402	E138G	g	413	138	SNP	2			Undetermined	0.25/ 0.03	NA	NA	[C]/ [B]	in vivo/ clinical strain	yes/ no	[7]/ [32]
Rv0678	779404	139fs	415 del ctgcgggct	415	139	frameshift	1	low		Resistant	>1	NA	NA	[A]	clinical strain	no	[29]
Rv0678	779405	M139T	c	416	139	SNP	3	high		Resistant	0.25/ NA/ >1	NA	NA	[D]/ [unclear]/ [A]	clinical strain	yes/ no/ no	[3]/ [11]/ [29]
Rv0678	779406	M139I	c/a	417	139	SNP	3	low		Resistant	>1/ 0.06-0.25	Resistant	NA/ ≤0.06-0.25	[A]/ [B]	clinical strain	no	[29]/ CRyPTIC
Rv0678	779406	139fs	417 ins cgggatctgttggcatatat	471	139	frameshift	3	high		Resistant	1-2	Resistant	2	[C]	in vitro	yes	this study
Rv0678	779407	A140T	t	418	140	SNP	1	low		Susceptible	≤0.008	NA	NA	[B]	clinical strain	no	[32]
Rv0678	779407	140fs	418 ins c	418	140	frameshift	1	low		Susceptible	0.015	Susceptible	≤0.03	UKMYC6	clinical strain	no	CRyPTIC
Rv0678	779410	141fs	421 ins g	421	141	frameshift	1	low		Resistant	0.25	NA	NA	[D]	clinical strain	yes	[5]
Rv0678	779410	141fs	421 del g	421	141	frameshift	1	low		Resistant	>1	NA	NA	[A]	clinical strain	no	[29]
Rv0678	779413	142fs	424 ins c	424	142	frameshift	1	low		Resistant	>1	NA	NA	[A]	clinical strain	no	[29]
Rv0678	779414	142fs	425 del t	425	142	frameshift	1	low		Resistant	2	Resistant	2	[C]	in vitro	yes	this study
Rv0678	779414	L142R	g	425	142	SNP	2	low		Resistant	0.25/ >1	NA	NA	[D]/ [A]	clinical strain	no	[5]/ [29]
Rv0678	779415	142fs	426 ins ttggcata	426	142	frameshift	1	low		Resistant	2	NA	NA	[C]	in vitro	yes	this study
Rv0678	779419	144fs	430 ins gc	430	144	frameshift	3	high		Resistant	NA/ 8- >1	NA	NA	[unclear]	clinical strain	no	[11]/ [29]	[11]Modified from primary publication -Amino acid modified based on called position
Rv0678	779424	145fs	435 del t	435	145	frameshift	1	low		Resistant	0.25	NA	NA	[D]	clinical strain	yes	[5]
Rv0678	779424	Y145Y	c	435	145	SNP	1	low	mmpL5 P355P	Susceptible	0.015	Susceptible	0.06	[B]	clinical strain	no	CRyPTIC
Rv0678	779424	Y145*	g	435	145	disruption	7	high		Resistant	>1/ 1-2	Resistant	NA/ 2	[A]/ [C]	clinical strain/ in vitro	no/ yes	[29]/ this study
Rv0678	779426	M146T	c	437	146	SNP	24	high		Resistant	0.78/ 0.125/ 0.12-1/ 0.12	Resistant	1.2/ NA/ 0.12-1/ 0.12	[C]/ [C]/ [A]/ [B]	clinical strain	no	[2]/ [17]/ [24]/ CRyPTIC
Rv0678	779426	M146T	c	437	146	SNP	11		mmpL5 P355P	Undetermined	0.03-0.25	Undetermined	0.06-0.12	[B]	clinical strain	no	CRyPTIC
Rv0678	779427	146fs	438 ins t	438	146	frameshift	1	low		Resistant	0.25	Borderline	0.5	[E]	clinical strain	yes	[9]
Rv0678	779430	E147E	a	441	147	SNP	1	low		Susceptible	0.06	Susceptible	≤0.06	[B]	clinical strain	no	CRyPTIC
Rv0678	779431	N148H	c	442	148	SNP	1	low		Susceptible	0.03	Susceptible	≤0.06	[B]	clinical strain	no	CRyPTIC
Rv0678	779433	148fs	444 del cg	444	148	frameshift	1			Undetermined	NA	Resistant	1	[E]	in vitro	yes	[19]
Rv0678	779436	V149V	t	447	149	SNP	2	low		Susceptible	0.06	Susceptible	≤0.06	[B]	clinical strain	no	CRyPTIC
Rv0678	779440	S151P	c	451	151	SNP	1	low		Resistant	2	Resistant	2	[C]	in vitro	yes	this study
Rv0678	779446	153fs	457 ins g	457	153	frameshift	3	high		Resistant	>1	NA	NA	[A]	clinical strain	no	[29]
Rv0678	779449	L154L	t	460	154	SNP	1	low		Susceptible	0.06	Borderline	0.12	[B]	clinical strain	no	CRyPTIC
Rv0678	779450	L154P	c	461	154	SNP	2	low		Resistant	2	Resistant	2	[C]	in vitro	yes	this study
Rv0678	779450	154fs	461 del t	461	154	frameshift	1	low		Borderline	0.12	Resistant	0.5	[B]	clinical strain	no	CRyPTIC
Rv0678	779453	155fs	464 ins gc	464	155	frameshift	1	low		Resistant	0.5	Resistant	1	[B]	clinical strain	no	CRyPTIC
Rv0678	779454	155fs	465 ins c	465	155	frameshift	3	high		Borderline	0.12/ 1-2	Resistant	0.25/ 2	[B]/ [C]	clinical strain/ in vitro	no/ yes	CRyPTIC/ this study
Rv0678	779454	155fs	465 ins gc	465	155	frameshift	2	low		Resistant	NA	NA	NA	[unclear]	clinical strain	no	[11]	Modified from primary publication -Amino acid modified based on called position
Rv0678	779455	R156*	t	466	156	disruption	15	high		Resistant	NA/ 2	Resistant	0.5-≥1/ 2	[E]/ [C]	in vitro	yes	[19]/ this study
Rv0678	779455	156fs	466 ins gc	466	156	frameshift	2	low		Resistant	>1-8	NA	NA	[A]	clinical strain	no	[29]
Rv0678	779456	R156Q	a	467	156	SNP	1	low	mmpL5 G246G	Susceptible	0.03	Susceptible	≤0.06	[B]	clinical strain	no	CRyPTIC
Rv0678	779458	Y157D	g	469	157	SNP	1	low		Borderline	0.125	Resistant	2	[C]	clinical strain	no	[26]
Rv0678	779460	Y157*	g	471	157	disruption	1	low		Resistant	>1	NA	NA	[A]	clinical strain	no	[29]
Rv0678	779463	S158R	a	474	158	SNP	2	low		Susceptible	≤0.015	Susceptible	≤0.03-0.06	[B]	clinical strain	no	CRyPTIC
Rv0678	779474	G162E	a	485	162	SNP	1	low	mmpL5 V149I	Susceptible	0.06	Susceptible	≤0.06	[B]	clinical strain	no	CRyPTIC
Rv0678	779474	G162E	a	485	162	SNP	1	low	mmpL5 F696L	Susceptible	≤0.015	Susceptible	≤0.06	[B]	clinical strain	no	CRyPTIC
Rv0678	779474	G162E	a	485	162	SNP	1	low		Susceptible	≤0.015	Susceptible	≤0.06	[B]	clinical strain	no	CRyPTIC
Rv0678	779479	D164Q	c	490	164	SNP	1	low		Resistant	>1	NA	NA	[A]	clinical strain	no	[29]
Rv0678	779481	164fs	492 ins ga	492	164	frameshift	1	low		Resistant	0.25	NA	NA	[B]	clinical strain	no	CRyPTIC
Rv0678	-	ins IS6110	ins IS6110	NA	NA	disruption	1	low		Resistant	NA	NA	NA	[unclear]	clinical strain	no	[11]
Rv0678	-	-	-			inversion	13	high		Resistant	2	Resistant	1-2	[C]	in vitro	yes	this study
Rv1305	1461098	A18A	a	53	18	SNP	1	low		Resistant	0.5	Resistant	0.25	[B]	clinical strain	no	CRyPTIC
Rv1305	1461126	D28N	a	82	28	SNP	1	low		Resistant	0.12	NA	NA	[D]	clinical strain	yes	[5]
Rv1305	1461127	D28P	g	NA	28	SNP	1	low		Resistant	0.3	NA	NA	7H10	in vitro	yes	[16]
Rv1305	1461127	D28G	g	83	28	SNP	3	high		Resistant	0.3/ 0.5/ 8/ ≥10	Susceptible	NA/ NA/ 0.25-0.5/ NA	[D]/ [E]/ [A]/ [C]	in vitro	yes	[16]/ [18]/ [20]/ this study	[16]Modified from primary publication -Amino Acid substitution
Rv1305	1461127	D28V	t	83	28	SNP	5	high		Resistant	0.48/ 8/ ≥8	Susceptible	NA/ 0.25-0.5/ NA	[D]/ [A]/ [C]	in vitro	yes	[16]/ [20]/ this study
Rv1305	1461168	Q42*	t	124	42	disruption	1	low		Susceptible	0.25	NA	NA	[C]	clinical strain	no	[17]
Rv1305	1461219	L59V	g	175	59	SNP	1	low		Resistant	0.25	NA	NA	[E]	in vitro	yes	[18]
Rv1305	1461227	E61D	c/t	182	61	SNP	12	high		Resistant	NA/ 0.24-0.48/ 0.5-1/ 0.25-2/ 2-≥10	Susceptible	NA/ NA /NA / 0.06-0.12/ 1-2	[unclear]/ [D]/ [E]/ [B]/ [C]	clinical strain/ in vitro/ in vitro/ clinical strain/ in vitro	yes	[11]/ [16]/ [18]/ CRyPTIC/ this study
Rv1305	1461231	A63P	c	187	63	SNP	12	high		Resistant	>8/ 0.9-3.84/ 4/ >8/ >5(16)/ ≥10	Undetermined	2/ NA/ NA/ 0.5/ NA/ 1-2	[A]/ [D]/ [E]/ [A]/ [A](E)/[C]	clinical strain/ in vitro/ in vitro/ in vitro/ clinical strain/ in vitro	yes	[12]/ [16]/ [18]/ [20]/ [30]/ this study
Rv1305	1461232	A63V	t	188	63	SNP	1	low		Resistant	1	NA	NA	[D]	clinical strain	yes	[5]
Rv1305	1461242	I66M	g	198	66	SNP	3	high		Resistant	0.48/ 1/ >2	Susceptible	NA/ NA/ ≤0.5	[D]/ [E]/[A]	in vitro/ in vitro/ clinical strain	yes	[16]/ [18]/ [31]
Rv1979c	2221732	P478G	NA	1433	478	SNP	3	high		Susceptible	0.5/ ≤0.015	Susceptible	0.5/ ≤0.06	[A]/ [B]	clinical strain	no	[6]/ CRyPTIC
Rv1979c	2221939	R409Q	a	1226	409	SNP	144	high		Phylogenetic marker	≤0.03-0.6/ ≤0.008-0.25/ ≤0.008-1	Phylogenetic marker	0.25/ 0.06-1	[E]/ [B]/ [B]	clinical strain	no	[9]/ [32]/CRyPTIC	Associated with lineage 2.2.2
Rv1979c	2221949	A406T	a	1216	406	SNP	2	low		Susceptible	0.03/ 0.06	NA	NA	[B]	clinical strain	no	[32]/ CRyPTIC
Rv1979c	2222308	D286G	g	857	286	SNP	510	high		Phylogenetic marker	≤0.03/ ≤0.008-0.12/ ≤0.015-0.5	Phylogenetic marker	0.5/ NA/ ≤0.03-1	[E]/ [B]/ [B]	clinical strain	no	[10]/ [32]/ CRyPTIC	Associated with lineage 4.9
Rv1979c	2222418	D249E	g	747	249	SNP	4	high		Resistant	0.03-0.5	Borderline	0.12	[B]	clinical strain	no	CRyPTIC
Rv1979c	2222645	L174F	t	520	174	SNP	5	high		Susceptible	0.008/ 0.03-0.06	Borderline	NA/ 0.12	[B]	clinical strain	no	[32]/ CRyPTIC
Rv1979c	2223010	V52G	c	155	52	SNP	8	high		Susceptible	0.08/ ≤0.015-0.06	Undetermined	1.2/ ≤0.06-0.12	[C]/ [B]	clinical strain	no	[2]/ CRyPTIC
Rv1979c	2223014	Y51N	a	151	51	SNP	135	high		Phylogenetic marker	0.03-0.5/ ≤0.008-0.25	Phylogenetic marker	NA/ ≤0.03	[B]	clinical strain	no	[32]/ CRyPTIC	Associated with lineage 2.2.6
Rv1979c	2223051	E38D	c	114	38	SNP	63	high		Phylogenetic marker	0.03/ ≤0.008-0-12/ ≤0.015-0.5	Phylogenetic marker	0.12-0.25/ NA/0.12-0.5	[E]/ [B]/ [B]	clinical strain	no	[9]/ [32]/ CRyPTIC	Associated with lineage 4.3.3
Rv2535c	2859437	V328F	t	982	328	SNP	3			Undetermined	0.06-0.12	Susceptible	≤0.06	[B]	clinical strain	no	CRyPTIC
Rv2535c	2859830	G197R	a	589	197	SNP	32	high		Phylogenetic marker	0.015-0.12	Susceptible	≤0.06-0.12	[B]	clinical strain	no	CRyPTIC	Associated with lineage 4.3.4.1
Rv2535c	2859841	I193T	c	578	193	SNP	3	high		Borderline	0.12	Borderline	0.12-0.25	[B]	clinical strain	no	CRyPTIC
Rv2535c	2860148	91fs	271 del c	271	91	frameshift	1	low		Resistant	0.12	Resistant	0.5-1.0	[E]	in vivo	yes	[25]
Rv2535c	2860283	F46L	c	136	46	SNP	16	high		Phylogenetic marker	0.12	NA	NA	[B]	clinical strain	no	CRyPTIC	Associated with lineage 4.10
Rv2535c	2860286	V45L	c	133	45	SNP	15	high		Phylogenetic marker	0.12	Undetermined	≤0.06-0.25	[B]	clinical strain	no	CRyPTIC	Associated with lineage 4.4.1
Rv2535c	2860288	L44P	g	131	44	SNP	1	low		Resistant	0.12	Resistant	0.5-1.0	[E]	in vivo	yes	[25]
Rv2535c	2860379	14fs	40 ins c	40	14	frameshift	1	low		Resistant	0.12	Resistant	0.5-1.0	[E]	in vivo	yes	[25]
[1]Bloemberg 2015 NEJM
[2]Xu 2017 AAC 10.1128/AAC.00239-17
[3]Veziris 2017 ERJ 10.1183/13993003.01719-2016
[4]Battaglia et al 2020 10.1128/JCM.01304-20
[5]Zimenkov 2017 JAC 10.1093/jac/dkx094
[6]Ghodousi 2019 ASM 10.1128/AAC.00915-19
[7]Andries 2014 PLOS 10.1371/journal.pone.0102135
[8]Villellas 2017 JAC 10.1093/jac/dkw502
[9]Nimmo 2020 ERJ 10.1183/13993003.02383-2019
[10]Nimmo 2020 LM 10.1016/S2666-5247(20)30031-9
[11] Ismail 2021 LID https://doi.org/10.1016/S1473-3099(21)00470-9
[12]Andres 2020 AJRCCM 10.1164/rccm.201909-1819LE
[13] Hartkoorn 2014 DOI: doi.org/10.1128/AAC.00037-14
[14] Martinez 2018 TB DOI: 10.1016/j.tube.2018.04.007
[15] de Vos 2019 NEJM 10.1056/NEJMc1815121
[16] Huitric 2010 AAC 10.1128/AAC.01611-09
[17] Yang 2018 ALM DOI: 10.3343/alm.2018.38.6.563
[18] Segala 2012 AAC 10.1128/AAC.06154-11
[19] Zhang 2015 JAC doi: 10.1093/jac/dkv150
[20] Ismail 2018 JMM doi: 10.1016/j.mimet.2018.08.011
[21] Ismail 2019 AAC doi: 10.1128/AAC.02141-18
[22] Ismail 2019 AAC doi: 10.1128/AAC.00292-19
[23] Xu 2017 AAC doi: 10.1128/AAC.01692-17
[24] Beckert 2020 doi: 10.1186/s13073-020-00793-8
[25] Almeida 2016 AAC doi: 10.1128/AAC.00753-16
[26] Pang 2017 AAC DOI: https://doi.org/10.1128/AAC.00900-17
[27] Hoffmann 2016 BLUE doi: 10.1164/rccm.201502-0372LE
[28] Wang 2021 JI doi: 10.1016/j.jinf.2021.02.004
[29] Omar 2022 NEJM DOI: 10.1056/NEJMc2103049
[30] Ghodousi 2021 ERJ https://doi.org/10.1183/13993003.02102-2021
[31]Chesov 2022 ERJ DOI: 10.1183/13993003.00621-2021
[32] Rivière 2022 AAC DOI: https://doi.org/10.1128/aac.00322-22
