# Supplementary material for: Bedaquiline and clofazimine resistance in Mycobacterium tuberculosis: an in-vitro and in-silico data analysis
Source: Lancet Microbe. 2023 May;4(5):e358–68. doi: 10.1016/S2666-5247(23)00002-2 (PMC10156607; doi:10.1016/S2666-5247(23)00002-2)
Supplement: Supplementary appendix 3 [file mmc3.xlsx]

## Sheet: p1_TableS1_selected_mutants
Table S1: In vitro selected variants conferring BDQ resistance. Genotype of each variant was determined by whole genome sequencing, and substitution annotated by coding position, “Alternative allele” denotes base pair change. Minimum inhibitory concentration (MIC) was determined by resazurin microtiter plate assay and compared to wild-type (WT) susceptible ancestor to describe MIC fold increase. …
Gene	Position	Substitu-tion	alternative allele	Type	Nucleotide position	Amino Acid position	# of times selected	BDQ MIC (mg/L)	BDQ MIC fold increase	CFZ MIC (mg/L)	CFZ MIC fold increase	Selection drug	Selection drug concentration on 7H10/11 media (mg/L)
	WT ancestor							0.25-0.5		0.5-1
Rv0678	778980	promotor	-10 ins g	frameshift	-10	-4	1	2	4-8	1	1-2	BDQ	0.12
Rv0678	779005	6fs	16 del g	frameshift	16	6	1	1	2-4	2	2-4	BDQ	0.12
Rv0678	779015	9fs	26 del ag	frameshift	26	9	1	2	4-8	NA	NA	BDQ	0.12
Rv0678	779029	14fs	40 del c	frameshift	40	14	1	2	4-8	2	2-4	BDQ	0.12
Rv0678	779038	17fs	49 del a	frameshift	49	17	1	2	4-8	2	2-4	CFZ	0.25
Rv0678	779051	21fs	62 del a	frameshift	62	21	1	2	4-8	1	1-2	BDQ	0.12
Rv0678	779060	G24V	t	SNP	71	24	3	2	4-8	2	2-4	CFZ	0.25
Rv0678	779062	G25S	a	SNP	73	25	1	2	4-8	NA	NA	BDQ	0.25
Rv0678	779078	30fs	89 del g	frameshift	89	30	1	2	4-8	2	2-4	CFZ	0.25
Rv0678	779101	R38*	t	disruption	112	38	4	2	4-8	2	2-4	CFZ	0.25
Rv0678	779102	R38P	c	SNP	113	38	1	1	2-4	2	2-4	CFZ	0.25
Rv0678	779108	L40S	c	SNP	119	40	1	1	2-4	2	2-4	CFZ	0.25
Rv0678	779109	40fs	120 del g	frameshift	120	40	1	1	2-4	2	2-4	CFZ	0.25
Rv0678	779117	L43P	c	SNP	128	43	5	1-2	2-8	2	2-4	BDQ/CFZ	0.12 / 0.25
Rv0678	779117	L43R	g	SNP	128	43	1	1	2-4	2	2-4	BDQ	0.12
Rv0678	779120	L44P	c	SNP	131	44	4	1	2-4	2	2-4	CFZ	0.25
Rv0678	779137	R50W	t	SNP	148	50	16	1	2-4	2	2-4	CFZ	0.25
Rv0678	779141	Q51R	g	SNP	152	51	2	2	4-8	4	4-8	CFZ	0.25
Rv0678	779149	E54*	t	disruption	160	54	1	2	4-8	2	2-4	CFZ	0.25
Rv0678	779152	E55*	t	disruption	163	55	1	1	2-4	2	2-4	CFZ	0.25
Rv0678	779159	A57E	a	SNP	170	57	1	2	4-8	2	2-4	CFZ	0.25
Rv0678	779174	A62D	a	SNP	185	62	1	2	4-8	2	2-4	CFZ	0.25
Rv0678	779176	S63G	g	SNP	187	63	3	2	4-8	2	2-4	CFZ	0.25
Rv0678	779181	64fs	192 ins g	frameshift	192	64	18	1-4	2-16	2-4	2-8	BDQ/CFZ	0.12 / 0.25
Rv0678	779182	65fs	193 del g	frameshift	193	65	13	1-2	2-8	2-4	2-8	BDQ/CFZ	0.12 & 0.25 / 0.25
Rv0678	779186	G66E	a	SNP	197	66	1	2	4-8	1	1-2	BDQ	0.12
Rv0678	779191	S68G	g	SNP	202	68	9	1-2	2-8	2	2-4	BDQ/CFZ	0.12 / 0.25
Rv0678	779203	R72W	t	SNP	214	72	2	1-2	2-8	2	2-4	CFZ	0.25
Rv0678	779204	R72L	t	SNP	215	72	3	2-4	4-16	4-6	4-12	BDQ	0.12
Rv0678	779210	L74P	c	SNP	221	74	8	1-2	2-8	2-4	2-8	BDQ/CFZ	0.12 / 0.25
Rv0678	779217	76fs	228 ins t	frameshift	228	76	1	2	4-8	NA	NA	BDQ	0.12
Rv0678	779224	F79V	g	SNP	235	79	1	1	2-4	2	2-4	CFZ	0.25
Rv0678	779225	F79C	g	SNP	236	79	2	1	2-4	2	2-4	BDQ	0.12
Rv0678	779240	A84V	t	SNP	251	84	2	1-2	2-8	1-2	1-4	BDQ	0.12
Rv0678	779252	88fs	263 ins t	frameshift	263	88	1	2	4-8	1	0-2	BDQ	0.12
Rv0678	779263	92fs	274 ins a	frameshift	274	92	3	1	2-4	2	2-4	CFZ	0.25
Rv0678	779270	94fs	281 del g	frameshift	281	94	1	2	4-8	2	2-4	CFZ	0.25
Rv0678	779280	97fs	291 ins a	frameshift	291	97	2	2	4-8	2	2-4	CFZ	0.25
Rv0678	779281	98fs	292 del a	frameshift	292	98	1	2	4-8	2	2-4	BDQ	0.12
Rv0678	779285	A99V	t	SNP	296	99	17	1-2	2-8	1-2	1-2	BDQ/CFZ	0.12 / 0.25
Rv0678	779293	A102T	a	SNP	304	102	4	1-4	2-16	2-4	2-8	BDQ	0.12
Rv0678	779296	G103R	c	SNP	307	103	1	1	2-4	2	2-4	BDQ	0.12
Rv0678	779330	L114P	c	SNP	341	114	1	2	4-8	2	2-4	CFZ	0.25
Rv0678	779332	Q115*	t	disruption	343	115	1	2	4-8	2	2-4	BDQ	0.12
Rv0678	779342	A118D	a	SNP	353	118	1	1	2-4	2	2-4	CFZ	0.25
Rv0678	779349	120fs	360 del g	frameshift	360	120	8	1-4	2-16	2-4	2-8	BDQ/CFZ	0.12 / 0.25
Rv0678	779351	G121E	a	SNP	362	121	3	2	4-8	2-4	2-8	CFZ	0.25
Rv0678	779354	L122P	c	SNP	365	122	1	2	4-8	2	2-4	CFZ	0.25
Rv0678	779363	125fs	374 del t	frameshift	374	125	1	2	4-8	2	2-4	BDQ	0.12
Rv0678	779363	L125P	c	SNP	374	125	1	2	4-8	2	2-4	CFZ	0.25
Rv0678	779384	R132P	c	SNP	395	132	1	2	4-8	2	2-4	CFZ	0.25
Rv0678	779392	R135W	t	SNP	403	135	1	2	4-8	2	2-4	BDQ	0.12
Rv0678	779396	L136P	c	SNP	407	136	2	2	4-8	2-4	2-8	BDQ	0.12
Rv0678	779406	139fs	417 ins cgggatctgttggcatatat	frameshift	417	139	3	1-2	2-8	2	2-4	BDQ	0.12
Rv0678	779414	142fs	425 del t	frameshift	425	142	1	2	4-8	2	2-4	CFZ	0.25
Rv0678	779415	142fs	426 ins ttggcata	frameshift	426	142	1	2	4-8	NA	NA	BDQ	0.12
Rv0678	779424	Y145*	g	disruption	435	145	6	1-2	2-8	2	2-4	BDQ/CFZ	0.12 & 0.25 / 0.25
Rv0678	779440	S151P	c	SNP	451	151	1	2	4-8	2	2-4	BDQ	0.12
Rv0678	779450	L154P	c	SNP	461	154	2	2	4-8	2	2-4	CFZ	0.25
Rv0678	779454	155fs	465 ins c	frameshift	465	155	2	1-2	2-8	2	2-4	CFZ	0.25
Rv0678	779455	R156*	t	disruption	466	156	3	2	4-8	2	2-4	BDQ/CFZ	0.12 & 0.25 / 0.25
Rv0678	-	-	-	inversion	-	-	13	2	4-8	1-2	1-4	BDQ/CFZ	0.12 / 0.25
Rv1305	1461127	D28G	g	SNP	83	28	1	≥10	≥20	NA	NA	BDQ	0.25
Rv1305	1461127	D28V	t	SNP	83	28	3	≥8	≥16	NA	NA	BDQ	0.25
Rv1305	1461227	E61D	c	SNP	182	61	4	2-≥10	4-≥20	1	1-2	BDQ	0.25
Rv1305	1461227	E61D	t	SNP	182	61	3	≥10	≥20	1-2	1-4	BDQ	0.12 & 0.25
Rv1305	1461231	A63P	c	SNP	187	63	7	≥10	≥20	1-2	1-4	BDQ	0.25

## Sheet: p2_TableS2_MGIT_strain_data
Table S2: MIC verification by MGIT. Additional drug susceptibly testing was carried out in MGIT BD system with mutant clones selected after evolutionary experiments. R or “resistant”, indicates the clone grew at correlating concentration. The WHO defines bedaquiline resistance in MGIT as 1.0 mg/mL, clofazimine as 1.0 mg/L, delamanid as 0.06 mg/L, and linezolid as 1.0 mg/L. This testing was carrie…
Strain ID	Resistance associated mutation			Bedaquiline			Clofazimine			Delamanid			Linezolid
	gene	loci	Frequency (%)	0.5 µg/ml	1 µg/ml	2 µg/ml	0.5 µg/ml	1 µg/ml	2 µg/ml	0.03 µg/ml	0.06 µg/ml	0.12 µg/ml	0.5 µg/ml	1 µg/ml	2 µg/ml
LS011001	atpE	A63P	100	R	R	R	S	S	S	S	S	S	R	S	S
LS011002	atpE	A63P	97.1	R	R	R	R	S	S	S	S	S	R	S	S
LS011003	Rv0678	193 del g	92.7	R	R	S	R	R	S	S	S	S	R	S	S
LS011004	Rv0678	R156*	100	R	R	S	R	R	S	S	S	S	S	S	S
LS011005	Rv0678	Y145*	100	R	R	S	R	R	S	S	S	S	S	S	S
LS011041	atpE	E61D	100	R	R	R	S	S	S	S	S	S	R	S	S
LS011081	Rv0678	G25S	100	R	R	S	R	R	S	S	S	S	S	S	S
LS011061	Rv0678	Y145*	100	R	R	S	R	R	S	S	S	S	S	S	S
LS011062	Rv0678	Y145*	100	R	R	R	R	R	S	S	S	S	R	S	S
LS011063	Rv0678	Y145*	100	R	R	S	R	R	S	S	S	S	S	S	S
LS0210151	atpE	D28V	99	R	R	R	S	S	S	S	S	S	R	S	S
LS0210154	atpE	E61D	100	R	R	R	R	S	S	S	S	S	R	S	S
H37Rv WT	-	-	-	S	S	S	S	S	S	S	S	S	S	S	S

## Sheet: p3_inVitro_pop_seq
Table S3: Rv0678 variant diversity in in vitro population. Total variant diversity in resistance associated genes was assessed thought collection of all mutant colonies which grew on selective agar plates. Mutant populations were collected per experimental condition (drug exposure, concentration, and isolates timepoint) and deep sequencing was performed (whole genome sequencing). Substitution ann…
	Gene	Position	Substitution	Type	Alternative allele	Nucelotide position	Amino Acid position	Highest frequency in population	Reads with phred>20	Isolated from	Selected as single clone
1	Rv0678	778991	V1A	SNP	c	2	1	10.9043	37	CFZ
2	Rv0678	779005	6fs	frameshift	16 ins g	16	6	5.2419	13	CFZ	yes
3	Rv0678	779005	G6W	SNP	t	16	6	0.4415	2	CFZ
4	Rv0678	779015	9fs	frameshift	26 del ag	26	9	7.78	27	BDQ	yes
5	Rv0678	779024	12fs	frameshift	35 del c	35	12	5.03	18	BDQ
6	Rv0678	779038	17fs	frameshift	49 del a	49	17	6.7847	22	CFZ	yes
7	Rv0678	779060	G24V	SNP	t	71	24	5.4201	18	CFZ	yes
8	Rv0678	779063	G25D	SNP	a	74	25	9.6447	19	CFZ
9	Rv0678	779099	G37D	SNP	a	110	37	6.7729	34	BDQ
10	Rv0678	779101	R38*	disruption	t	112	38	9.1691	32	CFZ	yes
11	Rv0678	779109	40fs	frameshift	120 del g	120	40	5.277	20	CFZ	yes
12	Rv0678	779109	L40F	SNP	t	120	40	0.9434	3	CFZ
13	Rv0678	779109	L40L	SNP	a	120	40	7.2464	27	CFZ
14	Rv0678	779115	W42*	disruption	a	126	42	2.2222	5	CFZ
15	Rv0678	779116	43fs	frameshift	127 del ctgc	127	43	6.6015	27	CFZ
16	Rv0678	779117	L43R	SNP	g	128	43	54.8	112	BDQ	yes
17	Rv0678	779117	L43Q	SNP	a	128	43	1.1461	4	CFZ
18	Rv0678	779117	L43P	SNP	c	128	43	7.6336	20	BDQ/CFZ	yes
19	Rv0678	779118	L43L	SNP	t	129	43	0.6623	2	CFZ
20	Rv0678	779120	L44P	SNP	c	131	44	15.493	53	CFZ	yes
21	Rv0678	779121	44fs	frameshift	132 ins gt	132	44	5.5838	11	CFZ
22	Rv0678	779126	C46F	SNP	t	137	46	10.6776	51	BDQ
23	Rv0678	779126	C46Y	SNP	a	137	46	12.5	47	BDQ/CFZ
24	Rv0678	779137	R50W	SNP	t	148	50	50.7937	179	BDQ/CFZ	yes
25	Rv0678	779141	51fs	frameshift	152 del a	152	51	12.892	36	CFZ
26	Rv0678	779159	A57E	SNP	a	170	57	6.6869	19	CFZ	yes
27	Rv0678	779171	61fs	frameshift	182 ins g	182	61	16.8865	64	CFZ
28	Rv0678	779176	S63G	SNP	g	187	63	7.6923	25	CFZ	yes
29	Rv0678	779181	64fs	frameshift	192 ins g	192	64	40.23	107	BDQ/CFZ	yes
30	Rv0678	779182	65fs	frameshift	193 del g	193	65	22.314	75	BDQ/CFZ	yes
31	Rv0678	779182	G65R	SNP	a	193	65	4.1916	14	CFZ
32	Rv0678	779183	G65E	SNP	a	194	65	5.7627	17	BDQ/CFZ
33	Rv0678	779183	G65V	SNP	t	194	65	6.2295	18	BDQ/CFZ
34	Rv0678	779185	G66R	SNP	c	196	66	5.3061	13	CFZ
35	Rv0678	779185	G66W	SNP	t	196	66	1.1321	2	CFZ
36	Rv0678	779186	G66V	SNP	t	197	66	9.1954	24	BDQ
37	Rv0678	779191	S68G	SNP	g	202	68	15.4762	51	BDQ/CFZ	yes
38	Rv0678	779203	R72G	SNP	g	214	72	5.0898	17	CFZ
39	Rv0678	779203	R72W	SNP	t	214	72	10.4918	31	CFZ	yes
40	Rv0678	779204	R72L	SNP	t	215	72	5.3521	19	BDQ	yes
41	Rv0678	779210	L74P	SNP	c	221	74	29.1925	44	BDQ/CFZ	yes
42	Rv0678	779215	Q76*	disruption	t	226	76	9.5941	25	CFZ
43	Rv0678	779217	76fs	frameshift	228 ins t	228	76	6.4615	21	BDQ
44	Rv0678	779224	79fs	frameshift	235 del t	235	79	4.6584	14	BDQ/CFZ
45	Rv0678	779224	F79V	SNP	g	235	79	10.9589	16	CFZ	yes
46	Rv0678	779225	F79C	SNP	g	236	79	6.32	25	BDQ/CFZ	yes
47	Rv0678	779226	F79L	SNP	g	237	79	5.8659	20	BDQ/CFZ
48	Rv0678	779236	L83F	SNP	t	247	83	7.855	24	CFZ
49	Rv0678	779263	92fs	frameshift	274 ins a	274	92	12.3711	36	CFZ	yes
50	Rv0678	779280	97fs	frameshift	291 ins a	291	97	5.2632	18	CFZ	yes
51	Rv0678	779281	98fs	frameshift	292 del a	292	98	0.6	2	BDQ	yes
52	Rv0678	779281	N98D	SNP	g	292	98	6.1	18	BDQ
53	Rv0678	779285	A99V	SNP	t	296	99	13.09	66	BDQ/CFZ	yes
54	Rv0678	779293	A102T	SNP	a	304	102	12.1581	40	BDQ	yes
55	Rv0678	779293	A102S	SNP	t	304	102	10.9524	20	CFZ
56	Rv0678	779296	G103R	SNP	c	307	103	0.41	2	BDQ	yes
57	Rv0678	779296	G103S	SNP	a	307	103	9.47	26	BDQ
58	Rv0678	779330	L114Q	SNP	a	341	114	1.22	4	BDQ
59	Rv0678	779330	L114R	SNP	g	341	114	16.33	53	BDQ
60	Rv0678	779330	L114P	SNP	c	341	114	2.4272	4	BDQ/CFZ	yes
61	Rv0678	779339	L117Q	SNP	a	350	117	10.7784	33	BDQ
62	Rv0678	779342	A118D	SNP	a	353	118	9.4118	38	CFZ	yes
63	Rv0678	779349	120fs	frameshift	360 del g	360	120	0.65	2	BDQ/CFZ	yes
64	Rv0678	779349	V120V	SNP	a	360	120	11.898	44	BDQ
65	Rv0678	779351	G121E	SNP	a	362	121	11.48	46	BDQ/CFZ	yes
66	Rv0678	779354	122fs	frameshift	365 del tg	365	122	39.1941	96	CFZ
67	Rv0678	779354	L122P	SNP	c	365	122	18.0203	68	CFZ	yes
68	Rv0678	779370	127fs	frameshift	381 ins g	381	127	6.6826	28	CFZ
69	Rv0678	779384	R132P	SNP	c	395	132	4.9	16	BDQ	yes
70	Rv0678	779392	R135W	SNP	t	403	135	7.7778	28	BDQ	yes
71	Rv0678	779393	R135L	SNP	t	404	135	10.4167	35	BDQ
72	Rv0678	779396	L136P	SNP	c	407	136	7.7465	32	BDQ/CFZ	yes
73	Rv0678	779396	136fs	frameshift	407 del t	407	136	2.5397	7	CFZ
74	Rv0678	779413	142fs	frameshift	424 del t	424	142	0.48	2	BDQ/CFZ	yes
75	Rv0678	779413	L142V	SNP	g	424	142	7.0295	30	BDQ
76	Rv0678	779414	L142P	SNP	c	425	142	5.2486	17	CFZ
77	Rv0678	779424	Y145*	disruption	a	435	145	6.3776	25	CFZ	yes
78	Rv0678	779440	S151P	SNP	c	451	151	7.3333	22	BDQ	yes
79	Rv0678	779447	153fs	frameshift	458 del c	458	153	5.8824	21	CFZ
80	Rv0678	779447	A153D	SNP	a	458	153	1.8868	3	CFZ
81	Rv0678	779450	154fs	frameshift	461 del t	461	154	2.39	11	BDQ
82	Rv0678	779450	L154P	SNP	c	461	154	6.801	26	BDQ/CFZ	yes
83	Rv0678	779454	155fs	frameshift	465 ins c	465	155	5.5825	23	CFZ	yes
84	Rv0678	779455	156fs	frameshift	466 del c	466	156	2.25	11	BDQ
85	Rv0678	779455	R156*	disruption	t	466	156	8.2524	31	BDQ/CFZ	yes
86	atpE	1461127	D28G	SNP	g	83	28	41	13.6213	BDQ	yes
87	atpE	1461231	A63T	SNP	a	187	63	2	0.52	BDQ
88	atpE	1461231	A63P	SNP	c	187	63	29	7.6389	BDQ	yes
89	pepQ	2860130	F97V	SNP	g	289	97	15.3846	2	CFZ
90	pepQ	2860131	G96G	SNP	g	288	96	7.7519	2	CFZ
91	pepQ	2860144	V92G	SNP	g	275	92	19.0083	2	CFZ
92	pepQ	2860159	A87G	SNP	g	260	87	17.5966	11	CFZ

## Sheet: p4_TableS4_2°Mutations
Table S4: Secondary mutations co-selected with resistant variant in vitro. Secondary mutations are off-target variants which were co-selected with a resistant variant. All mutations described were detected by whole genome sequencing, aligned to the reference strain, and compared to the wild type ancestor genome. The number of times the variant was selected under “# of isolates”. BDQ – bedaquiline…
	Secondary Mutation							Accompanied BDQ Resistant Mutation
	Position	Gene	Gene Name	Subst.	Gene annotation	Functional Category	# of clones	Position	Gene	Subst.	Isolated from (BDQ/CFZ)
1	51622	Rv0047c	-	Y36H	hypothetical protein	Conserved hypotheticals	1	779120	Rv0678	L44P	CFZ
2	523446	Rv0435c	-	D363G	Putative conserved ATPase	Cell wall and cell processes	1	1461227	atpE	E61D	BDQ
3	578094	Rv0488	-	V144G	Probable conserved integral membrane protein	Cell wall and cell processes	1	779182	Rv0678	65fs (193 del g)	BDQ
4	761364	Rv0667	rpoB	D520N	DNA-directed RNA polymerase (beta chain)	Information pathways	2	779349	Rv0678	120fs (360 del g)	BDQ
5	777213	Rv0676c	mmpL5	A423D	Probable conserved transmembrane transport protein MmpL5	Cell wall and cell processes	1	779191	Rv0678	S68G	BDQ
6	783925	Rv0684	fusA1	G481C	Probable elongation factor G FusA1 (EF-G)	Information pathways	5	779424	Rv0678	Y145*	BDQ
7	858327	Rv0765c	-	T180A	Probable oxidoreductase	Intermediary metabolism and respiration	1	779152	Rv0678	E55*	BDQ
8	894086	Rv0800	pepC	V257M	Probable aminopeptidase PepC	Intermediary metabolism and respiration	2	779210	Rv0678	L74P	CFZ
9	1676070	Rv1486c	-	S272P	hypothetical protein	Conserved hypotheticals	1	779285	Rv0678	A99V	BDQ
10	2121497	Rv1871c	-	*130R	hypothetical protein	Conserved hypotheticals	1	779029	Rv0678	14fs (40 del c)	BDQ
11							1	779293	Rv0678	A102T	BDQ
12							4	779005	Rv0678	6fs (16 del g)	BDQ
13							1	1461231	atpE	A63P	BDQ
14	2139332	Rv1890c	-	R119H	hypothetical protein	Conserved hypotheticals	1	779015	Rv0678	9fs (26 del ag)	BDQ
15							3	779060	Rv0678	G24V	BDQ/CFZ
16							1	779174	Rv0678	A62D	BDQ
17							2	779182	Rv0678	65fs (193 del g)	BDQ
18							1	779217	Rv0678	76fs (228 ins t)	CFZ
19							3	779342	Rv0678	A118D	CFZ
20	2809621	Rv2160c	-	T106A	hypothetical protein	Regulatory protein	1	779181	Rv0678	64fs (192 ins g)	BDQ
21	2818576	Rv2503c	scoB	C184*	Probable succinyl-CoA:3-ketoacid-coenzyme A transferase (beta subunit) ScoB	Lipid metabolism	1	1461231	atpE	A63P	BDQ
22	3214725	Rv2905	lppW	S33I	Probable conserved alanine rich lipoprotein LppW	Cell wall and cell processes	3	779191	Rv0678	S68G	CFZ

## Sheet: p5_TableS5_Structural_analysis
Table S6: Predicted biophysical effects of Rv0678 mutations. mCSM predicted effects on protein stability (DDG, kcal/mol), dimer stability, dimer stability of the DNA-bound conformation, and DNA-binding affinity. Distance to the interface (Å) and residue solvent accessible surface area was calculated for the non-DNA bound conformation of Rv0678. Significant effects on stability were defined as >1k…
WT AA	Amino Acid Position	Alt AA	Phenotype	Position	Residue solvent accessibility	DDG	DDG unbound dimer	Distance to unbound protein dimer interface (Å)	DDG DNA
P	14	S	R	bound and unbound interface	10.5	-1.542	-0.33	5.132	-0.895
D	15	G	R	un-bound interface	72.7	-0.776	-1.845	3.723	0.004
I	16	S	R	un-bound interface	21.4	-2.79	-1.509	5.054	-0.205
F	19	S	R	un-bound interface	0	-3.565	-0.983	3.709	0.009
V	20	G	R		0	-2.92	-1.103	3.386	-0.241
E	21	D	R		53.9	-1.28	-1.035	6.219	-0.476
G	24	C	R		0	-2.105	-0.386	7.146	2.018
G	24	R	R		0	-1.3	-0.507	9.507	0.568
G	24	V	R		0	-0.586	0.015	5.296	-0.133
G	25	S	R		51.2	-1.541	0.002	10.214	-0.01
G	25	D	R		51.2	-1.756	0.116	11.531	-1.263
Y	26	H	R	un-bound interface	13.2	-1.294	-0.242	7.251	0.152
S	31	R	R	un-bound interface	29.5	-0.813	-1.762	2.882	0.602
T	33	A	R		63.4	-1.075	-0.73	9.333	-0.823
T	33	S	R		63.4	-1.289	-1.392	2.984	-0.508
R	34	Q	R		43.7	-1.484	-0.604	6.907	-0.883
A	36	T	R		0	-1.824	-0.745	6.821	0.05
A	36	V	R		0	-0.346	-0.014	6.339	-0.134
R	38	P	R		17	-1.358	-1.049	11.531	-0.942
L	40	M	R		1.4	-0.834	-0.798	6.343	0.14
L	40	F	R		1.4	-1.598	-0.039	3.445	0.299
G	41	V	R		0	0.465	-0.226	7.544	-0.196
L	43	R	R	un-bound interface	0	-2.249	-0.487	11.497	0.945
L	43	P	R	un-bound interface	0	-1.828	0.161	6.193	0.149
L	44	P	R	un-bound interface	0.1	-1.479	-0.615	3.477	-0.232
V	45	G	R	un-bound interface	0.1	-2.406	-0.448	11.497	-0.589
C	46	R	R	un-bound interface	1.8	-1.583	0.42	7.578	-0.002
C	46	G	R	un-bound interface	1.8	-2.068	-0.141	15.845	-0.613
D	47	G	R	un-bound interface	65.2	-0.369	-0.274	3.355	-0.385
P	48	L	R		70.1	-0.364	-0.442	8.419	-0.238
P	48	H	R		70.1	-0.22	-0.385	6.228	0.042
R	50	W	R		43.1	0.004	-0.075	10.172	-0.587
R	50	Q	R		43.1	-0.207	-0.81	6.907	-0.973
R	50	P	R		43.1	0.005	-0.4	11.833	-0.39
Q	51	K	R		8.3	-0.608	-1.603	2.919	0.603
S	52	F	R	contact DNA	0.4	-0.794	0.055	3.607	-0.81
S	53	P	R	contact DNA	49.7	-0.442	-0.202	5.954	-0.124
S	53	L	R	contact DNA	49.7	-0.208	0.348	16.31	-0.092
A	57	E	R	contact DNA	26.9	-1.015	-0.124	14.147	-0.555
A	59	V	R	contact DNA	25.3	-0.378	-1.408	3.386	-0.283
L	60	P	R	contact DNA	0	-1.276	-1.925	4.036	-0.37
L	60	Q	R	contact DNA	0	-1.895	-0.425	7.654	-0.288
A	62	V	R	contact DNA	13.1	-0.268	0.092	6.98	-0.557
A	62	D	R	contact DNA	13.1	0.163	-0.69	6.266	-1.559
S	63	G	R	contact DNA	89.7	-0.359	-0.934	6.343	-1.126
S	63	R	R	contact DNA	89.7	-0.129	-0.065	6.228	-0.328
G	65	E	R	contact DNA	110	-0.266	-1.822	3.106	-1.611
G	66	E	R	contact DNA	43.4	-0.587	-0.05	5.132	-1.692
I	67	L	R	contact DNA	2.2	-1.103	-0.065	4.667	-2.653
I	67	S	R	contact DNA	2.2	-2.509	-0.183	6.193	-2.191
I	67	M	R	contact DNA	2.2	-1.357	0.328	3.659	-2.584
S	68	G	R	contact DNA	60.1	-1.001	0.464	4.45	-0.522
S	68	N	R	contact DNA	60.1	-0.253	-0.419	12.276	-0.519
N	70	D	R	contact DNA	9.1	-1.837	-0.051	10.172	0.014
R	72	L	R	contact DNA	63.6	-0.017	-0.358	5.989	-0.357
R	72	Q	R	contact DNA	63.6	-0.352	-0.429	5.132	-0.213
L	74	V	R		0.6	-1.813	-0.048	5.054	2.917
L	74	M	R		0.6	-1.471	0.709	6.219	4.962
L	74	P	R		0.6	-1.813	0.36	4.45	2.917
F	79	V	R		16.6	-1.555	0.024	6.339	2.062
F	79	C	R		16.6	-1.55	-1.709	5.867	4.213
L	83	F	R		22.1	-1.115	0.063	7.578	0.09
L	83	P	R		22.1	-1.161	-1.467	3.563	-0.103
V	85	A	R	contact DNA	16.8	-0.395	-0.157	16.927	-1.123
Y	92	C	R	contact DNA	5.4	-1.682	-0.584	3.374	-0.753
F	93	S	R		3.4	-3.188	-0.029	16.31	0.307
R	94	W	R		35	-0.369	-0.345	7.038	1.092
R	94	Q	R		35	-1.104	-0.454	5.29	0.356
R	96	G	R		38.8	-1.653	-0.32	7.038	0.168
R	96	W	R		38.8	-0.619	-1.406	3.349	0.764
R	96	L	R		38.8	-0.5	-0.294	15.845	0.298
N	98	D	R	un-bound interface	75.2	-0.902	-0.474	4.427	-1.838
A	99	V	R	un-bound interface	1.5	-0.379	-0.352	5.989	0.623
F	100	I	R	un-bound interface	5.9	-1.273	-0.879	2.83	0.871
A	101	E	R	un-bound interface	26.8	-2.629	-0.61	2.83	-0.95
A	102	T	R		14.2	-1.832	-0.234	3.374	1.598
A	102	P	R		14.2	-0.893	0.168	10.91	1.315
G	103	R	R		3.6	-1.358	-0.709	2.903	2.755
R	105	C	R		49.7	-0.788	-0.405	6.912	1.527
R	107	C	R	un-bound interface	19.6	-0.743	-1.448	3.563	2.477
I	108	T	R		17.9	-2.452	-0.609	6.907	-0.106
R	109	W	R		62.1	-0.667	-0.844	2.919	0.341
R	109	P	R		62.1	-0.251	-1.711	3.2	-0.157
A	110	V	R	un-bound interface	3.4	-0.55	-0.83	3.107	0.686
M	111	K	R	un-bound interface	13	-2.013	-0.657	3.526	-2.076
E	113	K	R	un-bound interface	41	-1.147	-0.541	11.497	0.989
L	114	P	R	un-bound interface	4.3	-1.692	-1.987	3.488	-0.017
A	118	T	R		0	-1.991	-0.135	14.147	0.295
A	118	D	R		0	-2.792	-0.007	11.453	-0.99
G	121	R	R	un-bound interface	0	-1.188	-1.586	2.903	0.005
G	121	E	R	un-bound interface	0	-1.654	-0.617	5.296	-1.666
L	122	P	R		14.6	-1.284	-1.805	2.753	-0.705
R	123	K	R		63.2	-0.32	-1.156	6.228	-0.446
L	125	P	R	un-bound interface	4.9	-1.244	-1.586	3.517	-1.427
R	132	P	R	un-bound interface	33.7	-0.9	-0.608	11.833	-1.467
R	135	W	R	bound and unbound interface	5.8	-0.706	0.306	12.158	-0.649
R	135	G	R	bound and unbound interface	5.8	-1.988	-0.542	6.343	-0.854
L	136	P	R	un-bound interface	0	-1.865	-0.759	6.303	-0.798
E	138	G	R	bound and unbound interface	40	-0.762	-0.693	3.129	-0.782
M	139	T	R	un-bound interface	0.1	-2.444	-1.992	3.335	-3.394
M	139	I	R	un-bound interface	0.1	-1.115	-0.058	6.718	-3.645
L	142	R	R	un-bound interface	1.3	-1.834	-0.23	5.29	-0.313
S	151	P	R		50.2	-0.031	0.435	14.611	-1.443
L	154	P	R		1.9	-1.506	-0.725	6.266	-0.954
E	21	K	R		53.9	-1.131	-0.586	3.637	0.874
M	23	V	R	un-bound interface	0	-0.583	-1.236	3.769	-2.041
L	40	V	R		1.4	-1.286	-0.106	11.453	0.076
L	40	S	R		1.4	-3.33	-0.826	6.219	0.22
S	52	P	R	contact DNA	0.4	-0.326	-0.033	6.467	-0.715
E	55	D	R	contact DNA	52	-0.758	-0.052	8.972	0.29
I	75	V	R		33	-1.787	0.25	7.706	-1.088
I	80	S	S		0	-3.602	0.124	16.248	3.17
A	84	T	S		91.5	-0.742	-0.791	6.219	-0.607
G	87	R	S	contact DNA	128.2	-0.406	-0.506	9.215	-1.146
R	109	Q	S		62.1	-0.428	0.144	22.793	-0.396
N	148	H	S		93.7	-0.85	-0.246	6.98	-0.537
R	156	Q	S	un-bound interface	76.8	-0.306	0.073	11.24	-1.83
S	158	R	S		81.8	-0.175	-0.534	5.054	-0.376

## Sheet: p6_TableS6_SNAP2_scores_Rv0678
Variant	Predicted Effect	Score	Expected Accuracy
V1A	effect	31	0.66
V1R	effect	65	0.8
V1N	effect	43	0.71
V1D	effect	36	0.66
V1C	effect	51	0.75
V1Q	effect	38	0.66
V1E	effect	50	0.75
V1G	effect	58	0.75
V1H	effect	79	0.85
V1I	neutral	-43	0.72
V1L	neutral	-22	0.61
V1K	effect	64	0.8
V1M	neutral	-26	0.61
V1F	effect	43	0.71
V1P	effect	60	0.8
V1S	effect	41	0.71
V1T	effect	26	0.63
V1W	effect	84	0.91
V1Y	effect	51	0.75
V1V	neutral	-99	0.97
S2A	neutral	-32	0.66
S2R	neutral	-4	0.53
S2N	neutral	-24	0.61
S2D	effect	7	0.53
S2C	neutral	-24	0.61
S2Q	neutral	-30	0.61
S2E	neutral	-29	0.61
S2G	neutral	-11	0.57
S2H	neutral	-18	0.57
S2I	effect	9	0.53
S2L	effect	9	0.53
S2K	neutral	-14	0.57
S2M	neutral	-9	0.53
S2F	effect	11	0.59
S2P	effect	1	0.53
S2S	neutral	-99	0.97
S2T	neutral	-33	0.66
S2W	effect	18	0.59
S2Y	effect	5	0.53
S2V	neutral	-5	0.53
V3A	effect	16	0.59
V3R	effect	42	0.71
V3N	effect	25	0.63
V3D	effect	51	0.75
V3C	neutral	-9	0.53
V3Q	effect	16	0.59
V3E	effect	40	0.71
V3G	effect	42	0.71
V3H	effect	34	0.66
V3I	neutral	-37	0.66
V3L	neutral	-8	0.53
V3K	effect	44	0.71
V3M	neutral	-33	0.66
V3F	effect	13	0.59
V3P	effect	29	0.63
V3S	effect	14	0.59
V3T	neutral	-9	0.53
V3W	effect	35	0.66
V3Y	effect	18	0.59
V3V	neutral	-99	0.97
N4A	neutral	-22	0.61
N4R	effect	6	0.53
N4N	neutral	-99	0.97
N4D	effect	7	0.53
N4C	effect	8	0.53
N4Q	neutral	-23	0.61
N4E	effect	9	0.53
N4G	neutral	-5	0.53
N4H	neutral	-11	0.57
N4I	effect	26	0.63
N4L	effect	29	0.63
N4K	effect	5	0.53
N4M	effect	19	0.59
N4F	effect	30	0.66
N4P	effect	11	0.59
N4S	neutral	-39	0.66
N4T	neutral	-27	0.61
N4W	effect	41	0.71
N4Y	effect	27	0.63
N4V	effect	19	0.59
D5A	neutral	0	0.53
D5R	effect	30	0.66
D5N	neutral	-12	0.57
D5D	neutral	-99	0.97
D5C	effect	13	0.59
D5Q	effect	1	0.53
D5E	neutral	-3	0.53
D5G	effect	14	0.59
D5H	effect	22	0.63
D5I	effect	31	0.66
D5L	effect	37	0.66
D5K	effect	32	0.66
D5M	effect	32	0.66
D5F	effect	36	0.66
D5P	effect	13	0.59
D5S	neutral	-1	0.53
D5T	neutral	-6	0.53
D5W	effect	49	0.71
D5Y	effect	41	0.71
D5V	effect	17	0.59
G6A	neutral	-12	0.57
G6R	effect	30	0.66
G6N	effect	19	0.59
G6D	effect	39	0.66
G6C	effect	15	0.59
G6Q	effect	12	0.59
G6E	effect	38	0.66
G6G	neutral	-99	0.97
G6H	effect	31	0.66
G6I	effect	29	0.63
G6L	effect	32	0.66
G6K	effect	32	0.66
G6M	effect	25	0.63
G6F	effect	34	0.66
G6P	effect	25	0.63
G6S	neutral	-15	0.57
G6T	effect	13	0.59
G6W	effect	54	0.75
G6Y	effect	32	0.66
G6V	effect	10	0.59
V7A	effect	3	0.53
V7R	neutral	0	0.53
V7N	effect	23	0.63
V7D	effect	18	0.59
V7C	effect	8	0.53
V7Q	neutral	0	0.53
V7E	effect	26	0.63
V7G	effect	35	0.66
V7H	effect	27	0.63
V7I	neutral	-37	0.66
V7L	neutral	-34	0.66
V7K	neutral	-3	0.53
V7M	neutral	-20	0.57
V7F	effect	4	0.53
V7P	effect	5	0.53
V7S	neutral	-3	0.53
V7T	neutral	-9	0.53
V7W	effect	47	0.71
V7Y	effect	11	0.59
V7V	neutral	-99	0.97
D8A	effect	11	0.59
D8R	effect	38	0.66
D8N	neutral	-6	0.53
D8D	neutral	-99	0.97
D8C	effect	23	0.63
D8Q	effect	7	0.53
D8E	neutral	-9	0.53
D8G	effect	26	0.63
D8H	effect	47	0.71
D8I	effect	45	0.71
D8L	effect	45	0.71
D8K	effect	42	0.71
D8M	effect	40	0.71
D8F	effect	45	0.71
D8P	effect	45	0.71
D8S	neutral	-4	0.53
D8T	neutral	0	0.53
D8W	effect	56	0.75
D8Y	effect	49	0.71
D8V	effect	40	0.71
Q9A	neutral	-42	0.72
Q9R	neutral	-30	0.61
Q9N	neutral	-1	0.53
Q9D	effect	9	0.53
Q9C	effect	6	0.53
Q9Q	neutral	-99	0.97
Q9E	neutral	-33	0.66
Q9G	effect	10	0.59
Q9H	neutral	-11	0.57
Q9I	neutral	-8	0.53
Q9L	neutral	-20	0.57
Q9K	neutral	-47	0.72
Q9M	neutral	-15	0.57
Q9F	effect	1	0.53
Q9P	effect	23	0.63
Q9S	neutral	-27	0.61
Q9T	neutral	-22	0.61
Q9W	effect	31	0.66
Q9Y	neutral	-2	0.53
Q9V	neutral	-17	0.57
M10A	effect	7	0.53
M10R	neutral	0	0.53
M10N	effect	27	0.63
M10D	effect	34	0.66
M10C	effect	19	0.59
M10Q	neutral	-6	0.53
M10E	effect	14	0.59
M10G	effect	40	0.71
M10H	effect	1	0.53
M10I	effect	7	0.53
M10L	neutral	-4	0.53
M10K	effect	8	0.53
M10M	neutral	-99	0.97
M10F	effect	10	0.59
M10P	effect	17	0.59
M10S	effect	10	0.59
M10T	effect	5	0.53
M10W	effect	38	0.66
M10Y	neutral	-4	0.53
M10V	neutral	-3	0.53
G11A	neutral	-27	0.61
G11R	effect	2	0.53
G11N	neutral	-18	0.57
G11D	effect	14	0.59
G11C	effect	5	0.53
G11Q	neutral	-41	0.72
G11E	neutral	-13	0.57
G11G	neutral	-99	0.97
G11H	effect	4	0.53
G11I	effect	16	0.59
G11L	effect	10	0.59
G11K	neutral	-45	0.72
G11M	neutral	-20	0.57
G11F	effect	24	0.63
G11P	neutral	-4	0.53
G11S	neutral	-42	0.72
G11T	neutral	-17	0.57
G11W	effect	42	0.71
G11Y	effect	16	0.59
G11V	neutral	-4	0.53
A12A	neutral	-99	0.97
A12R	neutral	-48	0.72
A12N	neutral	-54	0.78
A12D	neutral	-38	0.66
A12C	neutral	-34	0.66
A12Q	neutral	-51	0.78
A12E	neutral	-49	0.72
A12G	neutral	-50	0.72
A12H	neutral	-58	0.78
A12I	neutral	-58	0.78
A12L	neutral	-60	0.78
A12K	neutral	-59	0.78
A12M	neutral	-64	0.82
A12F	neutral	-19	0.57
A12P	neutral	-34	0.66
A12S	neutral	-72	0.87
A12T	neutral	-63	0.82
A12W	effect	18	0.59
A12Y	neutral	-22	0.61
A12V	neutral	-48	0.72
E13A	neutral	-41	0.72
E13R	neutral	-29	0.61
E13N	neutral	-38	0.66
E13D	neutral	-56	0.78
E13C	neutral	-10	0.53
E13Q	neutral	-60	0.78
E13E	neutral	-99	0.97
E13G	neutral	-12	0.57
E13H	neutral	-42	0.72
E13I	neutral	-28	0.61
E13L	neutral	-14	0.57
E13K	neutral	-30	0.61
E13M	neutral	-23	0.61
E13F	effect	8	0.53
E13P	effect	6	0.53
E13S	neutral	-39	0.66
E13T	neutral	-47	0.72
E13W	effect	23	0.63
E13Y	effect	8	0.53
E13V	neutral	-37	0.66
P14A	neutral	-45	0.72
P14R	neutral	-1	0.53
P14N	neutral	-26	0.61
P14D	neutral	-19	0.57
P14C	neutral	-18	0.57
P14Q	neutral	-41	0.72
P14E	neutral	-30	0.61
P14G	effect	1	0.53
P14H	neutral	-21	0.61
P14I	neutral	-7	0.53
P14L	neutral	-12	0.57
P14K	neutral	-22	0.61
P14M	neutral	-12	0.57
P14F	neutral	-4	0.53
P14P	neutral	-99	0.97
P14S	neutral	-29	0.61
P14T	neutral	-50	0.72
P14W	effect	22	0.63
P14Y	neutral	-6	0.53
P14V	neutral	-15	0.57
D15A	neutral	-39	0.66
D15R	effect	12	0.59
D15N	neutral	-23	0.61
D15D	neutral	-99	0.97
D15C	neutral	-8	0.53
D15Q	neutral	-32	0.66
D15E	neutral	-66	0.82
D15G	effect	1	0.53
D15H	effect	5	0.53
D15I	effect	12	0.59
D15L	effect	15	0.59
D15K	effect	2	0.53
D15M	effect	8	0.53
D15F	effect	17	0.59
D15P	effect	2	0.53
D15S	neutral	-33	0.66
D15T	neutral	-34	0.66
D15W	effect	27	0.63
D15Y	effect	12	0.59
D15V	effect	4	0.53
I16A	neutral	-42	0.72
I16R	neutral	-49	0.72
I16N	neutral	-21	0.61
I16D	effect	5	0.53
I16C	neutral	-45	0.72
I16Q	neutral	-57	0.78
I16E	neutral	-51	0.78
I16G	neutral	-5	0.53
I16H	neutral	-54	0.78
I16I	neutral	-99	0.97
I16L	neutral	-90	0.93
I16K	neutral	-36	0.66
I16M	neutral	-82	0.93
I16F	neutral	-56	0.78
I16P	neutral	-7	0.53
I16S	neutral	-41	0.72
I16T	neutral	-47	0.72
I16W	neutral	-19	0.57
I16Y	neutral	-57	0.78
I16V	neutral	-81	0.93
M17A	neutral	-77	0.87
M17R	neutral	-78	0.87
M17N	neutral	-69	0.82
M17D	neutral	-50	0.72
M17C	neutral	-62	0.82
M17Q	neutral	-87	0.93
M17E	neutral	-77	0.87
M17G	neutral	-54	0.78
M17H	neutral	-77	0.87
M17I	neutral	-70	0.82
M17L	neutral	-78	0.87
M17K	neutral	-72	0.87
M17M	neutral	-99	0.97
M17F	neutral	-60	0.78
M17P	neutral	-41	0.72
M17S	neutral	-82	0.93
M17T	neutral	-78	0.87
M17W	neutral	-44	0.72
M17Y	neutral	-59	0.78
M17V	neutral	-70	0.82
E18A	neutral	-41	0.72
E18R	neutral	-31	0.66
E18N	neutral	-28	0.61
E18D	neutral	-48	0.72
E18C	neutral	-30	0.61
E18Q	neutral	-79	0.87
E18E	neutral	-99	0.97
E18G	neutral	-8	0.53
E18H	neutral	-48	0.72
E18I	neutral	-4	0.53
E18L	neutral	-17	0.57
E18K	neutral	-12	0.57
E18M	neutral	-8	0.53
E18F	effect	4	0.53
E18P	effect	13	0.59
E18S	neutral	-24	0.61
E18T	neutral	-27	0.61
E18W	neutral	-2	0.53
E18Y	neutral	-6	0.53
E18V	neutral	-23	0.61
F19A	effect	49	0.71
F19R	effect	62	0.8
F19N	effect	62	0.8
F19D	effect	70	0.85
F19C	effect	42	0.71
F19Q	effect	57	0.75
F19E	effect	65	0.8
F19G	effect	65	0.8
F19H	effect	56	0.75
F19I	effect	44	0.71
F19L	effect	45	0.71
F19K	effect	66	0.8
F19M	effect	35	0.66
F19F	neutral	-99	0.97
F19P	effect	65	0.8
F19S	effect	61	0.8
F19T	effect	54	0.75
F19W	effect	41	0.71
F19Y	effect	18	0.59
F19V	effect	49	0.71
V20A	effect	24	0.63
V20R	effect	69	0.8
V20N	effect	54	0.75
V20D	effect	66	0.8
V20C	effect	9	0.53
V20Q	effect	59	0.75
V20E	effect	60	0.8
V20G	effect	59	0.75
V20H	effect	51	0.75
V20I	neutral	-64	0.82
V20L	effect	44	0.71
V20K	effect	68	0.8
V20M	effect	11	0.59
V20F	effect	34	0.66
V20P	effect	64	0.8
V20S	effect	41	0.71
V20T	effect	44	0.71
V20W	effect	63	0.8
V20Y	effect	44	0.71
V20V	neutral	-99	0.97
E21A	effect	24	0.63
E21R	effect	76	0.85
E21N	effect	51	0.75
E21D	effect	36	0.66
E21C	effect	32	0.66
E21Q	effect	42	0.71
E21E	neutral	-99	0.97
E21G	effect	59	0.75
E21H	effect	44	0.71
E21I	effect	56	0.75
E21L	effect	54	0.75
E21K	effect	74	0.85
E21M	effect	35	0.66
E21F	effect	59	0.75
E21P	effect	76	0.85
E21S	effect	54	0.75
E21T	effect	48	0.71
E21W	effect	70	0.85
E21Y	effect	59	0.75
E21V	effect	46	0.71
Q22A	neutral	-42	0.72
Q22R	neutral	-56	0.78
Q22N	neutral	-56	0.78
Q22D	neutral	-65	0.82
Q22C	neutral	-8	0.53
Q22Q	neutral	-99	0.97
Q22E	neutral	-82	0.93
Q22G	neutral	-18	0.57
Q22H	neutral	-23	0.61
Q22I	effect	12	0.59
Q22L	neutral	-25	0.61
Q22K	neutral	-38	0.66
Q22M	neutral	-11	0.57
Q22F	effect	9	0.53
Q22P	effect	11	0.59
Q22S	neutral	-47	0.72
Q22T	neutral	-55	0.78
Q22W	effect	31	0.66
Q22Y	effect	3	0.53
Q22V	neutral	-35	0.66
M23A	effect	12	0.59
M23R	effect	61	0.8
M23N	effect	50	0.75
M23D	effect	67	0.8
M23C	effect	2	0.53
M23Q	effect	41	0.71
M23E	effect	52	0.75
M23G	effect	56	0.75
M23H	effect	41	0.71
M23I	neutral	-32	0.66
M23L	neutral	-35	0.66
M23K	effect	65	0.8
M23M	neutral	-99	0.97
M23F	neutral	-31	0.66
M23P	effect	69	0.8
M23S	effect	45	0.71
M23T	effect	22	0.63
M23W	effect	25	0.63
M23Y	effect	19	0.59
M23V	neutral	-50	0.72
G24A	effect	12	0.59
G24R	effect	84	0.91
G24N	effect	78	0.85
G24D	effect	82	0.91
G24C	effect	44	0.71
G24Q	effect	76	0.85
G24E	effect	79	0.85
G24G	neutral	-99	0.97
G24H	effect	82	0.91
G24I	effect	70	0.85
G24L	effect	73	0.85
G24K	effect	86	0.91
G24M	effect	69	0.8
G24F	effect	73	0.85
G24P	effect	80	0.91
G24S	effect	53	0.75
G24T	effect	66	0.8
G24W	effect	84	0.91
G24Y	effect	82	0.91
G24V	effect	65	0.8
G25A	neutral	-24	0.61
G25R	effect	37	0.66
G25N	effect	15	0.59
G25D	effect	34	0.66
G25C	neutral	-9	0.53
G25Q	neutral	-2	0.53
G25E	effect	36	0.66
G25G	neutral	-99	0.97
G25H	effect	11	0.59
G25I	neutral	-41	0.72
G25L	neutral	-53	0.78
G25K	effect	38	0.66
G25M	neutral	-21	0.61
G25F	neutral	-21	0.61
G25P	effect	35	0.66
G25S	neutral	-13	0.57
G25T	neutral	-1	0.53
G25W	effect	38	0.66
G25Y	effect	18	0.59
G25V	neutral	-28	0.61
Y26A	neutral	-3	0.53
Y26R	effect	17	0.59
Y26N	effect	10	0.59
Y26D	effect	39	0.66
Y26C	neutral	-17	0.57
Y26Q	neutral	-11	0.57
Y26E	effect	33	0.66
Y26G	effect	30	0.66
Y26H	neutral	-33	0.66
Y26I	neutral	-29	0.61
Y26L	neutral	-38	0.66
Y26K	effect	34	0.66
Y26M	neutral	-30	0.61
Y26F	neutral	-57	0.78
Y26P	effect	51	0.75
Y26S	neutral	-3	0.53
Y26T	effect	8	0.53
Y26W	neutral	-17	0.57
Y26Y	neutral	-99	0.97
Y26V	neutral	-26	0.61
F27A	effect	32	0.66
F27R	effect	60	0.8
F27N	effect	60	0.8
F27D	effect	72	0.85
F27C	effect	33	0.66
F27Q	effect	56	0.75
F27E	effect	66	0.8
F27G	effect	64	0.8
F27H	effect	47	0.71
F27I	effect	29	0.63
F27L	effect	5	0.53
F27K	effect	67	0.8
F27M	neutral	-9	0.53
F27F	neutral	-99	0.97
F27P	effect	72	0.85
F27S	effect	55	0.75
F27T	effect	52	0.75
F27W	effect	16	0.59
F27Y	neutral	-3	0.53
F27V	effect	38	0.66
E28A	neutral	-3	0.53
E28R	effect	54	0.75
E28N	effect	47	0.71
E28D	effect	23	0.63
E28C	effect	7	0.53
E28Q	effect	18	0.59
E28E	neutral	-99	0.97
E28G	effect	29	0.63
E28H	effect	26	0.63
E28I	effect	41	0.71
E28L	effect	41	0.71
E28K	effect	54	0.75
E28M	effect	21	0.63
E28F	effect	26	0.63
E28P	effect	65	0.8
E28S	effect	30	0.66
E28T	effect	25	0.63
E28W	effect	42	0.71
E28Y	effect	36	0.66
E28V	effect	28	0.63
S29A	neutral	-47	0.72
S29R	neutral	-27	0.61
S29N	neutral	-34	0.66
S29D	effect	5	0.53
S29C	neutral	-3	0.53
S29Q	neutral	-50	0.72
S29E	neutral	-37	0.66
S29G	neutral	-17	0.57
S29H	neutral	-12	0.57
S29I	effect	14	0.59
S29L	effect	3	0.53
S29K	neutral	-22	0.61
S29M	neutral	-28	0.61
S29F	effect	42	0.71
S29P	effect	20	0.63
S29S	neutral	-99	0.97
S29T	neutral	-47	0.72
S29W	effect	56	0.75
S29Y	effect	44	0.71
S29V	neutral	-2	0.53
R30A	neutral	-3	0.53
R30R	neutral	-99	0.97
R30N	effect	29	0.63
R30D	effect	55	0.75
R30C	effect	32	0.66
R30Q	effect	17	0.59
R30E	effect	38	0.66
R30G	effect	41	0.71
R30H	effect	15	0.59
R30I	effect	18	0.59
R30L	effect	8	0.53
R30K	neutral	-10	0.53
R30M	effect	20	0.63
R30F	effect	37	0.66
R30P	effect	50	0.75
R30S	effect	2	0.53
R30T	effect	7	0.53
R30W	effect	60	0.8
R30Y	effect	34	0.66
R30V	effect	15	0.59
S31A	neutral	-15	0.57
S31R	effect	19	0.59
S31N	neutral	-12	0.57
S31D	effect	17	0.59
S31C	effect	7	0.53
S31Q	neutral	-25	0.61
S31E	effect	38	0.66
S31G	neutral	-44	0.72
S31H	effect	19	0.59
S31I	effect	33	0.66
S31L	effect	33	0.66
S31K	effect	27	0.63
S31M	effect	15	0.59
S31F	effect	33	0.66
S31P	effect	43	0.71
S31S	neutral	-99	0.97
S31T	neutral	-2	0.53
S31W	effect	37	0.66
S31Y	effect	20	0.63
S31V	effect	17	0.59
L32A	effect	49	0.71
L32R	effect	66	0.8
L32N	effect	65	0.8
L32D	effect	71	0.85
L32C	effect	41	0.71
L32Q	effect	52	0.75
L32E	effect	66	0.8
L32G	effect	67	0.8
L32H	effect	53	0.75
L32I	effect	5	0.53
L32L	neutral	-99	0.97
L32K	effect	73	0.85
L32M	neutral	-19	0.57
L32F	neutral	-2	0.53
L32P	effect	76	0.85
L32S	effect	57	0.75
L32T	effect	55	0.75
L32W	effect	43	0.71
L32Y	effect	48	0.71
L32V	neutral	0	0.53
T33A	neutral	-8	0.53
T33R	effect	57	0.75
T33N	neutral	-8	0.53
T33D	effect	48	0.71
T33C	effect	27	0.63
T33Q	effect	16	0.59
T33E	effect	62	0.8
T33G	effect	15	0.59
T33H	effect	40	0.71
T33I	effect	44	0.71
T33L	effect	48	0.71
T33K	effect	25	0.63
T33M	effect	43	0.71
T33F	effect	47	0.71
T33P	neutral	-47	0.72
T33S	neutral	-51	0.78
T33T	neutral	-99	0.97
T33W	effect	62	0.8
T33Y	effect	53	0.75
T33V	effect	11	0.59
R34A	effect	77	0.85
R34R	neutral	-99	0.97
R34N	effect	87	0.91
R34D	effect	93	0.95
R34C	effect	80	0.91
R34Q	effect	83	0.91
R34E	effect	86	0.91
R34G	effect	88	0.91
R34H	effect	73	0.85
R34I	effect	82	0.91
R34L	effect	80	0.91
R34K	effect	74	0.85
R34M	effect	76	0.85
R34F	effect	88	0.91
R34P	effect	83	0.91
R34S	effect	84	0.91
R34T	effect	81	0.91
R34W	effect	91	0.95
R34Y	effect	88	0.91
R34V	effect	82	0.91
L35A	neutral	-4	0.53
L35R	effect	62	0.8
L35N	effect	43	0.71
L35D	effect	65	0.8
L35C	effect	1	0.53
L35Q	effect	43	0.71
L35E	effect	57	0.75
L35G	effect	60	0.8
L35H	effect	41	0.71
L35I	neutral	-8	0.53
L35L	neutral	-99	0.97
L35K	effect	62	0.8
L35M	neutral	-27	0.61
L35F	effect	24	0.63
L35P	effect	60	0.8
L35S	effect	8	0.53
L35T	neutral	-10	0.53
L35W	effect	54	0.75
L35Y	effect	42	0.71
L35V	neutral	-27	0.61
A36A	neutral	-99	0.97
A36R	effect	44	0.71
A36N	effect	24	0.63
A36D	effect	44	0.71
A36C	neutral	-13	0.57
A36Q	effect	18	0.59
A36E	effect	42	0.71
A36G	effect	7	0.53
A36H	effect	20	0.63
A36I	effect	16	0.59
A36L	effect	24	0.63
A36K	effect	50	0.75
A36M	neutral	-10	0.53
A36F	effect	34	0.66
A36P	effect	31	0.66
A36S	neutral	-2	0.53
A36T	effect	6	0.53
A36W	effect	28	0.63
A36Y	effect	41	0.71
A36V	effect	2	0.53
G37A	effect	19	0.59
G37R	effect	71	0.85
G37N	effect	77	0.85
G37D	effect	82	0.91
G37C	effect	54	0.75
G37Q	effect	76	0.85
G37E	effect	83	0.91
G37G	neutral	-99	0.97
G37H	effect	83	0.91
G37I	effect	67	0.8
G37L	effect	74	0.85
G37K	effect	80	0.91
G37M	effect	76	0.85
G37F	effect	78	0.85
G37P	effect	83	0.91
G37S	effect	43	0.71
G37T	effect	62	0.8
G37W	effect	85	0.91
G37Y	effect	82	0.91
G37V	effect	69	0.8
R38A	effect	81	0.91
R38R	neutral	-99	0.97
R38N	effect	88	0.91
R38D	effect	94	0.95
R38C	effect	81	0.91
R38Q	effect	72	0.85
R38E	effect	84	0.91
R38G	effect	90	0.95
R38H	effect	76	0.85
R38I	effect	85	0.91
R38L	effect	81	0.91
R38K	effect	67	0.8
R38M	effect	76	0.85
R38F	effect	90	0.95
R38P	effect	94	0.95
R38S	effect	85	0.91
R38T	effect	81	0.91
R38W	effect	93	0.95
R38Y	effect	90	0.95
R38V	effect	85	0.91
L39A	effect	35	0.66
L39R	effect	80	0.91
L39N	effect	71	0.85
L39D	effect	79	0.85
L39C	effect	20	0.63
L39Q	effect	63	0.8
L39E	effect	73	0.85
L39G	effect	76	0.85
L39H	effect	73	0.85
L39I	neutral	-73	0.87
L39L	neutral	-99	0.97
L39K	effect	81	0.91
L39M	neutral	-44	0.72
L39F	effect	53	0.75
L39P	effect	82	0.91
L39S	effect	65	0.8
L39T	effect	54	0.75
L39W	effect	69	0.8
L39Y	effect	66	0.8
L39V	neutral	-41	0.72
L40A	effect	3	0.53
L40R	effect	59	0.75
L40N	effect	48	0.71
L40D	effect	62	0.8
L40C	neutral	-9	0.53
L40Q	effect	35	0.66
L40E	effect	46	0.71
L40G	effect	56	0.75
L40H	effect	13	0.59
L40I	neutral	-55	0.78
L40L	neutral	-99	0.97
L40K	effect	62	0.8
L40M	neutral	-71	0.87
L40F	neutral	-66	0.82
L40P	effect	66	0.8
L40S	effect	40	0.71
L40T	effect	37	0.66
L40W	neutral	-12	0.57
L40Y	neutral	-5	0.53
L40V	neutral	-59	0.78
G41A	neutral	-28	0.61
G41R	effect	73	0.85
G41N	effect	55	0.75
G41D	effect	67	0.8
G41C	effect	26	0.63
G41Q	effect	61	0.8
G41E	effect	67	0.8
G41G	neutral	-99	0.97
G41H	effect	67	0.8
G41I	effect	55	0.75
G41L	effect	52	0.75
G41K	effect	76	0.85
G41M	effect	40	0.71
G41F	effect	57	0.75
G41P	effect	71	0.85
G41S	effect	31	0.66
G41T	effect	35	0.66
G41W	effect	73	0.85
G41Y	effect	67	0.8
G41V	effect	42	0.71
W42A	effect	39	0.66
W42R	effect	65	0.8
W42N	effect	62	0.8
W42D	effect	76	0.85
W42C	effect	20	0.63
W42Q	effect	58	0.75
W42E	effect	63	0.8
W42G	effect	66	0.8
W42H	effect	43	0.71
W42I	effect	50	0.75
W42L	effect	43	0.71
W42K	effect	74	0.85
W42M	effect	29	0.63
W42F	effect	19	0.59
W42P	effect	82	0.91
W42S	effect	57	0.75
W42T	effect	51	0.75
W42W	neutral	-99	0.97
W42Y	effect	3	0.53
W42V	effect	44	0.71
L43A	effect	56	0.75
L43R	effect	85	0.91
L43N	effect	79	0.85
L43D	effect	86	0.91
L43C	effect	43	0.71
L43Q	effect	73	0.85
L43E	effect	81	0.91
L43G	effect	83	0.91
L43H	effect	79	0.85
L43I	effect	27	0.63
L43L	neutral	-99	0.97
L43K	effect	85	0.91
L43M	effect	9	0.53
L43F	effect	49	0.71
L43P	effect	88	0.91
L43S	effect	74	0.85
L43T	effect	73	0.85
L43W	effect	79	0.85
L43Y	effect	76	0.85
L43V	effect	32	0.66
L44A	effect	32	0.66
L44R	effect	61	0.8
L44N	effect	58	0.75
L44D	effect	69	0.8
L44C	effect	20	0.63
L44Q	effect	40	0.71
L44E	effect	61	0.8
L44G	effect	65	0.8
L44H	effect	41	0.71
L44I	neutral	-6	0.53
L44L	neutral	-99	0.97
L44K	effect	68	0.8
L44M	neutral	-51	0.78
L44F	effect	15	0.59
L44P	effect	70	0.85
L44S	effect	52	0.75
L44T	effect	39	0.66
L44W	effect	50	0.75
L44Y	effect	26	0.63
L44V	effect	5	0.53
V45A	effect	32	0.66
V45R	effect	64	0.8
V45N	effect	48	0.71
V45D	effect	61	0.8
V45C	effect	2	0.53
V45Q	effect	50	0.75
V45E	effect	54	0.75
V45G	effect	53	0.75
V45H	effect	59	0.75
V45I	neutral	-80	0.87
V45L	neutral	-24	0.61
V45K	effect	66	0.8
V45M	effect	4	0.53
V45F	effect	11	0.59
V45P	effect	60	0.8
V45S	effect	37	0.66
V45T	effect	24	0.63
V45W	effect	34	0.66
V45Y	effect	31	0.66
V45V	neutral	-99	0.97
C46A	effect	16	0.59
C46R	effect	71	0.85
C46N	effect	62	0.8
C46D	effect	68	0.8
C46C	neutral	-99	0.97
C46Q	effect	65	0.8
C46E	effect	69	0.8
C46G	effect	59	0.75
C46H	effect	61	0.8
C46I	effect	59	0.75
C46L	effect	61	0.8
C46K	effect	70	0.85
C46M	effect	47	0.71
C46F	effect	63	0.8
C46P	effect	76	0.85
C46S	effect	23	0.63
C46T	effect	42	0.71
C46W	effect	75	0.85
C46Y	effect	68	0.8
C46V	effect	54	0.75
D47A	effect	22	0.63
D47R	effect	53	0.75
D47N	neutral	-1	0.53
D47D	neutral	-99	0.97
D47C	effect	13	0.59
D47Q	effect	28	0.63
D47E	neutral	-17	0.57
D47G	effect	12	0.59
D47H	effect	46	0.71
D47I	effect	53	0.75
D47L	effect	52	0.75
D47K	effect	56	0.75
D47M	effect	50	0.75
D47F	effect	48	0.71
D47P	effect	46	0.71
D47S	neutral	0	0.53
D47T	neutral	-2	0.53
D47W	effect	65	0.8
D47Y	effect	58	0.75
D47V	effect	42	0.71
P48A	effect	20	0.63
P48R	effect	39	0.66
P48N	effect	33	0.66
P48D	effect	46	0.71
P48C	effect	8	0.53
P48Q	effect	18	0.59
P48E	effect	38	0.66
P48G	effect	37	0.66
P48H	effect	29	0.63
P48I	effect	33	0.66
P48L	effect	40	0.71
P48K	effect	39	0.66
P48M	effect	31	0.66
P48F	effect	43	0.71
P48P	neutral	-99	0.97
P48S	effect	27	0.63
P48T	effect	33	0.66
P48W	effect	46	0.71
P48Y	effect	35	0.66
P48V	effect	30	0.66
E49A	neutral	-28	0.61
E49R	effect	26	0.63
E49N	effect	28	0.63
E49D	neutral	-10	0.53
E49C	effect	1	0.53
E49Q	effect	10	0.59
E49E	neutral	-99	0.97
E49G	effect	17	0.59
E49H	neutral	0	0.53
E49I	effect	10	0.59
E49L	effect	13	0.59
E49K	effect	34	0.66
E49M	neutral	-8	0.53
E49F	effect	17	0.59
E49P	neutral	-69	0.82
E49S	effect	26	0.63
E49T	effect	9	0.53
E49W	effect	28	0.63
E49Y	effect	19	0.59
E49V	effect	5	0.53
R50A	neutral	-9	0.53
R50R	neutral	-99	0.97
R50N	effect	17	0.59
R50D	effect	51	0.75
R50C	effect	16	0.59
R50Q	neutral	-27	0.61
R50E	neutral	-9	0.53
R50G	effect	24	0.63
R50H	neutral	-46	0.72
R50I	effect	6	0.53
R50L	effect	2	0.53
R50K	neutral	-11	0.57
R50M	neutral	-7	0.53
R50F	effect	12	0.59
R50P	effect	21	0.63
R50S	effect	8	0.53
R50T	effect	10	0.59
R50W	effect	30	0.66
R50Y	neutral	-13	0.57
R50V	effect	2	0.53
Q51A	effect	35	0.66
Q51R	effect	55	0.75
Q51N	effect	56	0.75
Q51D	effect	62	0.8
Q51C	effect	25	0.63
Q51Q	neutral	-99	0.97
Q51E	effect	56	0.75
Q51G	effect	63	0.8
Q51H	effect	51	0.75
Q51I	effect	36	0.66
Q51L	effect	35	0.66
Q51K	effect	60	0.8
Q51M	effect	25	0.63
Q51F	effect	43	0.71
Q51P	effect	59	0.75
Q51S	effect	46	0.71
Q51T	effect	51	0.75
Q51W	effect	56	0.75
Q51Y	effect	42	0.71
Q51V	effect	29	0.63
S52A	effect	22	0.63
S52R	effect	55	0.75
S52N	effect	36	0.66
S52D	effect	64	0.8
S52C	effect	23	0.63
S52Q	effect	47	0.71
S52E	effect	61	0.8
S52G	effect	47	0.71
S52H	effect	25	0.63
S52I	effect	55	0.75
S52L	effect	54	0.75
S52K	effect	60	0.8
S52M	effect	49	0.71
S52F	effect	55	0.75
S52P	effect	51	0.75
S52S	neutral	-99	0.97
S52T	effect	4	0.53
S52W	effect	62	0.8
S52Y	effect	57	0.75
S52V	effect	49	0.71
S53A	neutral	-24	0.61
S53R	effect	38	0.66
S53N	effect	8	0.53
S53D	effect	47	0.71
S53C	effect	15	0.59
S53Q	effect	11	0.59
S53E	effect	35	0.66
S53G	effect	18	0.59
S53H	effect	42	0.71
S53I	effect	29	0.63
S53L	effect	12	0.59
S53K	effect	38	0.66
S53M	effect	15	0.59
S53F	effect	30	0.66
S53P	effect	20	0.63
S53S	neutral	-99	0.97
S53T	neutral	-30	0.61
S53W	effect	55	0.75
S53Y	effect	38	0.66
S53V	effect	23	0.63
E54A	neutral	-47	0.72
E54R	neutral	-4	0.53
E54N	neutral	-40	0.66
E54D	neutral	-57	0.78
E54C	neutral	-19	0.57
E54Q	neutral	-53	0.78
E54E	neutral	-99	0.97
E54G	neutral	-15	0.57
E54H	neutral	-7	0.53
E54I	neutral	-2	0.53
E54L	neutral	-2	0.53
E54K	neutral	-2	0.53
E54M	effect	11	0.59
E54F	effect	21	0.63
E54P	effect	6	0.53
E54S	neutral	-51	0.78
E54T	neutral	-35	0.66
E54W	effect	35	0.66
E54Y	effect	21	0.63
E54V	neutral	-20	0.57
E55A	neutral	0	0.53
E55R	effect	55	0.75
E55N	effect	37	0.66
E55D	neutral	-3	0.53
E55C	effect	26	0.63
E55Q	neutral	-46	0.72
E55E	neutral	-99	0.97
E55G	effect	44	0.71
E55H	effect	39	0.66
E55I	effect	47	0.71
E55L	effect	49	0.71
E55K	effect	47	0.71
E55M	effect	37	0.66
E55F	effect	49	0.71
E55P	effect	62	0.8
E55S	effect	38	0.66
E55T	effect	36	0.66
E55W	effect	59	0.75
E55Y	effect	47	0.71
E55V	effect	37	0.66
L56A	effect	52	0.75
L56R	effect	73	0.85
L56N	effect	66	0.8
L56D	effect	75	0.85
L56C	effect	19	0.59
L56Q	effect	61	0.8
L56E	effect	71	0.85
L56G	effect	71	0.85
L56H	effect	66	0.8
L56I	neutral	-3	0.53
L56L	neutral	-99	0.97
L56K	effect	74	0.85
L56M	neutral	-6	0.53
L56F	effect	43	0.71
L56P	effect	73	0.85
L56S	effect	62	0.8
L56T	effect	60	0.8
L56W	effect	62	0.8
L56Y	effect	54	0.75
L56V	effect	24	0.63
A57A	neutral	-99	0.97
A57R	effect	50	0.75
A57N	effect	36	0.66
A57D	effect	60	0.8
A57C	neutral	-15	0.57
A57Q	effect	37	0.66
A57E	effect	51	0.75
A57G	effect	9	0.53
A57H	effect	53	0.75
A57I	effect	7	0.53
A57L	effect	21	0.63
A57K	effect	44	0.71
A57M	neutral	-6	0.53
A57F	effect	48	0.71
A57P	effect	48	0.71
A57S	neutral	-11	0.57
A57T	neutral	-2	0.53
A57W	effect	54	0.75
A57Y	effect	48	0.71
A57V	neutral	-15	0.57
T58A	neutral	-53	0.78
T58R	neutral	-49	0.72
T58N	neutral	-62	0.82
T58D	neutral	-52	0.78
T58C	neutral	-22	0.61
T58Q	neutral	-59	0.78
T58E	neutral	-49	0.72
T58G	neutral	-30	0.61
T58H	neutral	-56	0.78
T58I	neutral	-15	0.57
T58L	neutral	-12	0.57
T58K	neutral	-36	0.66
T58M	neutral	-35	0.66
T58F	effect	18	0.59
T58P	neutral	-10	0.53
T58S	neutral	-62	0.82
T58T	neutral	-99	0.97
T58W	effect	26	0.63
T58Y	neutral	-4	0.53
T58V	neutral	-30	0.61
A59A	neutral	-99	0.97
A59R	effect	42	0.71
A59N	effect	41	0.71
A59D	effect	53	0.75
A59C	effect	19	0.59
A59Q	effect	33	0.66
A59E	effect	50	0.75
A59G	effect	26	0.63
A59H	effect	41	0.71
A59I	effect	14	0.59
A59L	effect	31	0.66
A59K	effect	55	0.75
A59M	effect	45	0.71
A59F	effect	48	0.71
A59P	effect	61	0.8
A59S	effect	7	0.53
A59T	neutral	0	0.53
A59W	effect	53	0.75
A59Y	effect	45	0.71
A59V	neutral	-6	0.53
L60A	effect	53	0.75
L60R	effect	71	0.85
L60N	effect	69	0.8
L60D	effect	78	0.85
L60C	effect	44	0.71
L60Q	effect	64	0.8
L60E	effect	73	0.85
L60G	effect	73	0.85
L60H	effect	69	0.8
L60I	effect	14	0.59
L60L	neutral	-99	0.97
L60K	effect	77	0.85
L60M	effect	16	0.59
L60F	effect	44	0.71
L60P	effect	74	0.85
L60S	effect	62	0.8
L60T	effect	47	0.71
L60W	effect	67	0.8
L60Y	effect	60	0.8
L60V	effect	15	0.59
A61A	neutral	-99	0.97
A61R	neutral	-4	0.53
A61N	neutral	-20	0.57
A61D	effect	2	0.53
A61C	neutral	-31	0.66
A61Q	neutral	-12	0.57
A61E	neutral	-9	0.53
A61G	neutral	-2	0.53
A61H	effect	2	0.53
A61I	neutral	-24	0.61
A61L	neutral	-35	0.66
A61K	neutral	-22	0.61
A61M	neutral	-39	0.66
A61F	neutral	-14	0.57
A61P	effect	9	0.53
A61S	neutral	-35	0.66
A61T	neutral	-36	0.66
A61W	effect	24	0.63
A61Y	neutral	-7	0.53
A61V	neutral	-37	0.66
A62A	neutral	-99	0.97
A62R	effect	71	0.85
A62N	effect	68	0.8
A62D	effect	76	0.85
A62C	effect	54	0.75
A62Q	effect	69	0.8
A62E	effect	77	0.85
A62G	effect	63	0.8
A62H	effect	73	0.85
A62I	effect	45	0.71
A62L	effect	53	0.75
A62K	effect	75	0.85
A62M	effect	50	0.75
A62F	effect	65	0.8
A62P	effect	76	0.85
A62S	effect	55	0.75
A62T	effect	55	0.75
A62W	effect	72	0.85
A62Y	effect	64	0.8
A62V	effect	39	0.66
S63A	effect	52	0.75
S63R	effect	80	0.91
S63N	effect	71	0.85
S63D	effect	83	0.91
S63C	effect	62	0.8
S63Q	effect	65	0.8
S63E	effect	78	0.85
S63G	effect	67	0.8
S63H	effect	74	0.85
S63I	effect	75	0.85
S63L	effect	77	0.85
S63K	effect	79	0.85
S63M	effect	72	0.85
S63F	effect	75	0.85
S63P	effect	84	0.91
S63S	neutral	-99	0.97
S63T	effect	55	0.75
S63W	effect	81	0.91
S63Y	effect	76	0.85
S63V	effect	71	0.85
S64A	neutral	-30	0.61
S64R	neutral	-1	0.53
S64N	neutral	-9	0.53
S64D	effect	28	0.63
S64C	effect	14	0.59
S64Q	neutral	-22	0.61
S64E	effect	13	0.59
S64G	neutral	-2	0.53
S64H	neutral	-3	0.53
S64I	effect	34	0.66
S64L	effect	15	0.59
S64K	neutral	-31	0.66
S64M	effect	29	0.63
S64F	effect	42	0.71
S64P	neutral	-3	0.53
S64S	neutral	-99	0.97
S64T	neutral	-40	0.66
S64W	effect	50	0.75
S64Y	effect	41	0.71
S64V	neutral	0	0.53
G65A	effect	2	0.53
G65R	effect	72	0.85
G65N	effect	66	0.8
G65D	effect	73	0.85
G65C	effect	45	0.71
G65Q	effect	57	0.75
G65E	effect	68	0.8
G65G	neutral	-99	0.97
G65H	effect	68	0.8
G65I	effect	64	0.8
G65L	effect	65	0.8
G65K	effect	76	0.85
G65M	effect	61	0.8
G65F	effect	66	0.8
G65P	effect	65	0.8
G65S	effect	7	0.53
G65T	effect	54	0.75
G65W	effect	73	0.85
G65Y	effect	68	0.8
G65V	effect	59	0.75
G66A	effect	12	0.59
G66R	effect	55	0.75
G66N	effect	36	0.66
G66D	effect	58	0.75
G66C	effect	26	0.63
G66Q	effect	35	0.66
G66E	effect	55	0.75
G66G	neutral	-99	0.97
G66H	effect	61	0.8
G66I	effect	45	0.71
G66L	effect	45	0.71
G66K	effect	58	0.75
G66M	effect	52	0.75
G66F	effect	58	0.75
G66P	effect	49	0.71
G66S	effect	8	0.53
G66T	effect	20	0.63
G66W	effect	66	0.8
G66Y	effect	60	0.8
G66V	effect	32	0.66
I67A	effect	43	0.71
I67R	effect	74	0.85
I67N	effect	67	0.8
I67D	effect	75	0.85
I67C	effect	20	0.63
I67Q	effect	60	0.8
I67E	effect	66	0.8
I67G	effect	71	0.85
I67H	effect	68	0.8
I67I	neutral	-99	0.97
I67L	effect	12	0.59
I67K	effect	76	0.85
I67M	effect	6	0.53
I67F	effect	52	0.75
I67P	effect	75	0.85
I67S	effect	56	0.75
I67T	effect	57	0.75
I67W	effect	62	0.8
I67Y	effect	57	0.75
I67V	neutral	-24	0.61
S68A	effect	36	0.66
S68R	effect	72	0.85
S68N	effect	44	0.71
S68D	effect	71	0.85
S68C	effect	27	0.63
S68Q	effect	59	0.75
S68E	effect	69	0.8
S68G	effect	54	0.75
S68H	effect	47	0.71
S68I	effect	65	0.8
S68L	effect	66	0.8
S68K	effect	71	0.85
S68M	effect	60	0.8
S68F	effect	58	0.75
S68P	effect	78	0.85
S68S	neutral	-99	0.97
S68T	effect	40	0.71
S68W	effect	74	0.85
S68Y	effect	67	0.8
S68V	effect	57	0.75
T69A	effect	11	0.59
T69R	effect	55	0.75
T69N	effect	16	0.59
T69D	effect	50	0.75
T69C	effect	21	0.63
T69Q	effect	19	0.59
T69E	effect	45	0.71
T69G	effect	24	0.63
T69H	effect	31	0.66
T69I	effect	36	0.66
T69L	effect	38	0.66
T69K	effect	48	0.71
T69M	effect	4	0.53
T69F	effect	53	0.75
T69P	effect	45	0.71
T69S	neutral	-18	0.57
T69T	neutral	-99	0.97
T69W	effect	54	0.75
T69Y	effect	48	0.71
T69V	effect	29	0.63
N70A	effect	22	0.63
N70R	effect	64	0.8
N70N	neutral	-99	0.97
N70D	effect	60	0.8
N70C	effect	32	0.66
N70Q	effect	32	0.66
N70E	effect	62	0.8
N70G	effect	37	0.66
N70H	effect	41	0.71
N70I	effect	49	0.71
N70L	effect	57	0.75
N70K	effect	61	0.8
N70M	effect	19	0.59
N70F	effect	60	0.8
N70P	effect	56	0.75
N70S	effect	8	0.53
N70T	neutral	-1	0.53
N70W	effect	77	0.85
N70Y	effect	54	0.75
N70V	effect	43	0.71
A71A	neutral	-99	0.97
A71R	effect	61	0.8
A71N	effect	37	0.66
A71D	effect	61	0.8
A71C	neutral	-42	0.72
A71Q	effect	32	0.66
A71E	effect	51	0.75
A71G	effect	28	0.63
A71H	effect	61	0.8
A71I	neutral	-26	0.61
A71L	neutral	-9	0.53
A71K	effect	49	0.71
A71M	neutral	-6	0.53
A71F	effect	56	0.75
A71P	effect	45	0.71
A71S	neutral	-12	0.57
A71T	neutral	-54	0.78
A71W	effect	65	0.8
A71Y	effect	58	0.75
A71V	neutral	-49	0.72
R72A	effect	51	0.75
R72R	neutral	-99	0.97
R72N	effect	57	0.75
R72D	effect	80	0.91
R72C	effect	36	0.66
R72Q	effect	48	0.71
R72E	effect	74	0.85
R72G	effect	69	0.8
R72H	effect	48	0.71
R72I	effect	59	0.75
R72L	effect	63	0.8
R72K	effect	48	0.71
R72M	effect	57	0.75
R72F	effect	69	0.8
R72P	effect	80	0.91
R72S	effect	57	0.75
R72T	effect	53	0.75
R72W	effect	77	0.85
R72Y	effect	69	0.8
R72V	effect	60	0.8
M73A	effect	17	0.59
M73R	effect	51	0.75
M73N	effect	42	0.71
M73D	effect	54	0.75
M73C	effect	11	0.59
M73Q	effect	9	0.53
M73E	effect	51	0.75
M73G	effect	45	0.71
M73H	neutral	-8	0.53
M73I	neutral	-5	0.53
M73L	neutral	-47	0.72
M73K	effect	57	0.75
M73M	neutral	-99	0.97
M73F	neutral	0	0.53
M73P	effect	53	0.75
M73S	effect	36	0.66
M73T	effect	25	0.63
M73W	effect	30	0.66
M73Y	effect	10	0.59
M73V	neutral	-8	0.53
L74A	effect	52	0.75
L74R	effect	83	0.91
L74N	effect	79	0.85
L74D	effect	85	0.91
L74C	effect	10	0.59
L74Q	effect	74	0.85
L74E	effect	81	0.91
L74G	effect	81	0.91
L74H	effect	63	0.8
L74I	effect	41	0.71
L74L	neutral	-99	0.97
L74K	effect	84	0.91
L74M	effect	10	0.59
L74F	effect	46	0.71
L74P	effect	85	0.91
L74S	effect	76	0.85
L74T	effect	74	0.85
L74W	effect	56	0.75
L74Y	effect	68	0.8
L74V	effect	32	0.66
I75A	neutral	-20	0.57
I75R	effect	44	0.71
I75N	effect	37	0.66
I75D	effect	54	0.75
I75C	neutral	-17	0.57
I75Q	neutral	-2	0.53
I75E	neutral	-4	0.53
I75G	effect	48	0.71
I75H	effect	43	0.71
I75I	neutral	-99	0.97
I75L	neutral	-67	0.82
I75K	effect	27	0.63
I75M	neutral	-67	0.82
I75F	effect	2	0.53
I75P	effect	43	0.71
I75S	neutral	-1	0.53
I75T	neutral	-29	0.61
I75W	effect	42	0.71
I75Y	effect	36	0.66
I75V	neutral	-83	0.93
Q76A	neutral	-8	0.53
Q76R	effect	16	0.59
Q76N	effect	2	0.53
Q76D	effect	15	0.59
Q76C	effect	5	0.53
Q76Q	neutral	-99	0.97
Q76E	neutral	-3	0.53
Q76G	effect	25	0.63
Q76H	neutral	-6	0.53
Q76I	effect	15	0.59
Q76L	effect	16	0.59
Q76K	neutral	-6	0.53
Q76M	effect	1	0.53
Q76F	effect	24	0.63
Q76P	effect	31	0.66
Q76S	neutral	-25	0.61
Q76T	neutral	-34	0.66
Q76W	effect	38	0.66
Q76Y	effect	11	0.59
Q76V	effect	5	0.53
F77A	effect	21	0.63
F77R	effect	52	0.75
F77N	effect	60	0.8
F77D	effect	77	0.85
F77C	effect	34	0.66
F77Q	effect	51	0.75
F77E	effect	68	0.8
F77G	effect	66	0.8
F77H	effect	44	0.71
F77I	neutral	-29	0.61
F77L	neutral	-30	0.61
F77K	effect	65	0.8
F77M	neutral	0	0.53
F77F	neutral	-99	0.97
F77P	effect	73	0.85
F77S	effect	40	0.71
F77T	effect	47	0.71
F77W	effect	58	0.75
F77Y	effect	51	0.75
F77V	neutral	-11	0.57
G78A	effect	35	0.66
G78R	effect	22	0.63
G78N	effect	20	0.63
G78D	effect	51	0.75
G78C	effect	31	0.66
G78Q	effect	6	0.53
G78E	effect	44	0.71
G78G	neutral	-99	0.97
G78H	neutral	0	0.53
G78I	effect	55	0.75
G78L	effect	56	0.75
G78K	effect	42	0.71
G78M	effect	43	0.71
G78F	effect	59	0.75
G78P	effect	68	0.8
G78S	effect	7	0.53
G78T	effect	46	0.71
G78W	effect	69	0.8
G78Y	effect	59	0.75
G78V	effect	50	0.75
F79A	effect	39	0.66
F79R	effect	55	0.75
F79N	effect	58	0.75
F79D	effect	71	0.85
F79C	effect	10	0.59
F79Q	effect	56	0.75
F79E	effect	67	0.8
F79G	effect	64	0.8
F79H	effect	46	0.71
F79I	effect	7	0.53
F79L	neutral	-33	0.66
F79K	effect	62	0.8
F79M	neutral	-16	0.57
F79F	neutral	-99	0.97
F79P	effect	70	0.85
F79S	effect	56	0.75
F79T	effect	50	0.75
F79W	effect	33	0.66
F79Y	effect	43	0.71
F79V	effect	12	0.59
I80A	effect	35	0.66
I80R	effect	76	0.85
I80N	effect	72	0.85
I80D	effect	78	0.85
I80C	effect	8	0.53
I80Q	effect	66	0.8
I80E	effect	73	0.85
I80G	effect	73	0.85
I80H	effect	71	0.85
I80I	neutral	-99	0.97
I80L	neutral	-8	0.53
I80K	effect	77	0.85
I80M	effect	35	0.66
I80F	effect	52	0.75
I80P	effect	78	0.85
I80S	effect	64	0.8
I80T	effect	58	0.75
I80W	effect	70	0.85
I80Y	effect	59	0.75
I80V	neutral	-52	0.78
E81A	effect	39	0.66
E81R	effect	58	0.75
E81N	effect	53	0.75
E81D	effect	53	0.75
E81C	effect	36	0.66
E81Q	effect	37	0.66
E81E	neutral	-99	0.97
E81G	effect	66	0.8
E81H	effect	48	0.71
E81I	effect	53	0.75
E81L	effect	57	0.75
E81K	effect	65	0.8
E81M	effect	37	0.66
E81F	effect	57	0.75
E81P	effect	80	0.91
E81S	effect	51	0.75
E81T	effect	45	0.71
E81W	effect	68	0.8
E81Y	effect	56	0.75
E81V	effect	44	0.71
R82A	effect	52	0.75
R82R	neutral	-99	0.97
R82N	effect	65	0.8
R82D	effect	82	0.91
R82C	effect	56	0.75
R82Q	effect	51	0.75
R82E	effect	71	0.85
R82G	effect	70	0.85
R82H	effect	48	0.71
R82I	effect	59	0.75
R82L	effect	59	0.75
R82K	effect	15	0.59
R82M	effect	58	0.75
R82F	effect	62	0.8
R82P	effect	72	0.85
R82S	effect	61	0.8
R82T	effect	58	0.75
R82W	effect	76	0.85
R82Y	effect	57	0.75
R82V	effect	60	0.8
L83A	effect	17	0.59
L83R	effect	50	0.75
L83N	effect	49	0.71
L83D	effect	64	0.8
L83C	effect	26	0.63
L83Q	effect	35	0.66
L83E	effect	48	0.71
L83G	effect	62	0.8
L83H	effect	39	0.66
L83I	neutral	-64	0.82
L83L	neutral	-99	0.97
L83K	effect	56	0.75
L83M	neutral	-48	0.72
L83F	neutral	-10	0.53
L83P	effect	66	0.8
L83S	effect	39	0.66
L83T	neutral	-14	0.57
L83W	effect	39	0.66
L83Y	effect	26	0.63
L83V	neutral	-63	0.82
A84A	neutral	-99	0.97
A84R	effect	18	0.59
A84N	effect	26	0.63
A84D	effect	52	0.75
A84C	effect	4	0.53
A84Q	effect	26	0.63
A84E	effect	50	0.75
A84G	neutral	-40	0.66
A84H	effect	63	0.8
A84I	effect	52	0.75
A84L	effect	31	0.66
A84K	effect	30	0.66
A84M	effect	49	0.71
A84F	effect	60	0.8
A84P	effect	8	0.53
A84S	neutral	-51	0.78
A84T	effect	5	0.53
A84W	effect	69	0.8
A84Y	effect	59	0.75
A84V	effect	16	0.59
V85A	effect	25	0.63
V85R	neutral	-3	0.53
V85N	effect	42	0.71
V85D	effect	57	0.75
V85C	effect	31	0.66
V85Q	neutral	-26	0.61
V85E	effect	31	0.66
V85G	effect	47	0.71
V85H	effect	39	0.66
V85I	neutral	-27	0.61
V85L	neutral	-43	0.72
V85K	effect	4	0.53
V85M	effect	17	0.59
V85F	effect	37	0.66
V85P	effect	58	0.75
V85S	effect	26	0.63
V85T	effect	28	0.63
V85W	effect	57	0.75
V85Y	effect	36	0.66
V85V	neutral	-99	0.97
A86A	neutral	-99	0.97
A86R	effect	33	0.66
A86N	effect	59	0.75
A86D	effect	74	0.85
A86C	effect	41	0.71
A86Q	effect	54	0.75
A86E	effect	56	0.75
A86G	effect	25	0.63
A86H	effect	37	0.66
A86I	effect	41	0.71
A86L	effect	46	0.71
A86K	effect	42	0.71
A86M	effect	45	0.71
A86F	effect	52	0.75
A86P	neutral	-4	0.53
A86S	neutral	-1	0.53
A86T	effect	23	0.63
A86W	effect	43	0.71
A86Y	effect	48	0.71
A86V	effect	10	0.59
G87A	effect	45	0.71
G87R	effect	66	0.8
G87N	effect	41	0.71
G87D	effect	55	0.75
G87C	effect	47	0.71
G87Q	effect	48	0.71
G87E	effect	69	0.8
G87G	neutral	-99	0.97
G87H	effect	48	0.71
G87I	effect	53	0.75
G87L	effect	50	0.75
G87K	effect	68	0.8
G87M	effect	45	0.71
G87F	effect	56	0.75
G87P	effect	65	0.8
G87S	effect	51	0.75
G87T	effect	57	0.75
G87W	effect	73	0.85
G87Y	effect	62	0.8
G87V	effect	49	0.71
D88A	neutral	-26	0.61
D88R	neutral	-11	0.57
D88N	neutral	-14	0.57
D88D	neutral	-99	0.97
D88C	neutral	-17	0.57
D88Q	neutral	-40	0.66
D88E	neutral	-69	0.82
D88G	neutral	-9	0.53
D88H	neutral	-12	0.57
D88I	neutral	-3	0.53
D88L	effect	3	0.53
D88K	neutral	-9	0.53
D88M	neutral	-10	0.53
D88F	effect	29	0.63
D88P	effect	24	0.63
D88S	neutral	-54	0.78
D88T	neutral	-33	0.66
D88W	effect	48	0.71
D88Y	effect	31	0.66
D88V	neutral	-14	0.57
R89A	effect	22	0.63
R89R	neutral	-99	0.97
R89N	effect	37	0.66
R89D	effect	57	0.75
R89C	effect	6	0.53
R89Q	effect	24	0.63
R89E	effect	50	0.75
R89G	effect	45	0.71
R89H	effect	32	0.66
R89I	effect	35	0.66
R89L	effect	38	0.66
R89K	effect	30	0.66
R89M	effect	30	0.66
R89F	effect	44	0.71
R89P	effect	57	0.75
R89S	effect	35	0.66
R89T	effect	32	0.66
R89W	effect	51	0.75
R89Y	effect	41	0.71
R89V	effect	30	0.66
R90A	effect	23	0.63
R90R	neutral	-99	0.97
R90N	effect	38	0.66
R90D	effect	53	0.75
R90C	effect	44	0.71
R90Q	effect	10	0.59
R90E	effect	46	0.71
R90G	effect	50	0.75
R90H	effect	7	0.53
R90I	effect	51	0.75
R90L	effect	55	0.75
R90K	effect	14	0.59
R90M	effect	47	0.71
R90F	effect	60	0.8
R90P	effect	71	0.85
R90S	effect	20	0.63
R90T	effect	48	0.71
R90W	effect	70	0.85
R90Y	effect	61	0.8
R90V	effect	51	0.75
T91A	neutral	-3	0.53
T91R	effect	17	0.59
T91N	neutral	-7	0.53
T91D	neutral	-19	0.57
T91C	effect	19	0.59
T91Q	neutral	-4	0.53
T91E	effect	13	0.59
T91G	effect	6	0.53
T91H	effect	17	0.59
T91I	effect	6	0.53
T91L	effect	20	0.63
T91K	effect	18	0.59
T91M	effect	22	0.63
T91F	effect	39	0.66
T91P	effect	28	0.63
T91S	neutral	-38	0.66
T91T	neutral	-99	0.97
T91W	effect	46	0.71
T91Y	effect	31	0.66
T91V	effect	2	0.53
Y92A	effect	60	0.8
Y92R	effect	71	0.85
Y92N	effect	75	0.85
Y92D	effect	85	0.91
Y92C	effect	45	0.71
Y92Q	effect	76	0.85
Y92E	effect	85	0.91
Y92G	effect	78	0.85
Y92H	effect	42	0.71
Y92I	effect	68	0.8
Y92L	effect	55	0.75
Y92K	effect	84	0.91
Y92M	effect	68	0.8
Y92F	effect	30	0.66
Y92P	effect	87	0.91
Y92S	effect	64	0.8
Y92T	effect	76	0.85
Y92W	effect	68	0.8
Y92Y	neutral	-99	0.97
Y92V	effect	61	0.8
F93A	effect	67	0.8
F93R	effect	80	0.91
F93N	effect	82	0.91
F93D	effect	87	0.91
F93C	effect	58	0.75
F93Q	effect	80	0.91
F93E	effect	84	0.91
F93G	effect	82	0.91
F93H	effect	71	0.85
F93I	effect	60	0.8
F93L	effect	68	0.8
F93K	effect	82	0.91
F93M	effect	59	0.75
F93F	neutral	-99	0.97
F93P	effect	85	0.91
F93S	effect	81	0.91
F93T	effect	78	0.85
F93W	effect	66	0.8
F93Y	effect	10	0.59
F93V	effect	63	0.8
R94A	effect	43	0.71
R94R	neutral	-99	0.97
R94N	effect	53	0.75
R94D	effect	72	0.85
R94C	effect	29	0.63
R94Q	effect	32	0.66
R94E	effect	59	0.75
R94G	effect	60	0.8
R94H	effect	38	0.66
R94I	effect	34	0.66
R94L	effect	41	0.71
R94K	effect	37	0.66
R94M	effect	29	0.63
R94F	effect	47	0.71
R94P	effect	66	0.8
R94S	effect	41	0.71
R94T	effect	36	0.66
R94W	effect	54	0.75
R94Y	effect	48	0.71
R94V	effect	36	0.66
L95A	effect	35	0.66
L95R	effect	64	0.8
L95N	effect	50	0.75
L95D	effect	67	0.8
L95C	neutral	0	0.53
L95Q	effect	49	0.71
L95E	effect	62	0.8
L95G	effect	62	0.8
L95H	effect	57	0.75
L95I	neutral	-85	0.93
L95L	neutral	-99	0.97
L95K	effect	58	0.75
L95M	neutral	-39	0.66
L95F	effect	9	0.53
L95P	effect	55	0.75
L95S	effect	46	0.71
L95T	effect	39	0.66
L95W	effect	28	0.63
L95Y	effect	41	0.71
L95V	neutral	-62	0.82
R96A	effect	21	0.63
R96R	neutral	-99	0.97
R96N	effect	37	0.66
R96D	effect	60	0.8
R96C	effect	41	0.71
R96Q	effect	24	0.63
R96E	effect	47	0.71
R96G	effect	58	0.75
R96H	effect	22	0.63
R96I	effect	38	0.66
R96L	effect	38	0.66
R96K	neutral	-12	0.57
R96M	effect	34	0.66
R96F	effect	54	0.75
R96P	effect	49	0.71
R96S	effect	34	0.66
R96T	effect	34	0.66
R96W	effect	70	0.85
R96Y	effect	46	0.71
R96V	effect	33	0.66
P97A	effect	19	0.59
P97R	effect	48	0.71
P97N	effect	48	0.71
P97D	effect	48	0.71
P97C	effect	28	0.63
P97Q	effect	38	0.66
P97E	effect	49	0.71
P97G	effect	47	0.71
P97H	effect	30	0.66
P97I	effect	41	0.71
P97L	effect	40	0.71
P97K	effect	44	0.71
P97M	effect	51	0.75
P97F	effect	53	0.75
P97P	neutral	-99	0.97
P97S	effect	24	0.63
P97T	effect	31	0.66
P97W	effect	67	0.8
P97Y	effect	51	0.75
P97V	effect	40	0.71
N98A	effect	17	0.59
N98R	effect	28	0.63
N98N	neutral	-99	0.97
N98D	neutral	-13	0.57
N98C	effect	35	0.66
N98Q	effect	1	0.53
N98E	effect	28	0.63
N98G	neutral	-12	0.57
N98H	neutral	-30	0.61
N98I	effect	50	0.75
N98L	effect	47	0.71
N98K	effect	34	0.66
N98M	effect	31	0.66
N98F	effect	42	0.71
N98P	effect	41	0.71
N98S	effect	2	0.53
N98T	effect	10	0.59
N98W	effect	49	0.71
N98Y	effect	34	0.66
N98V	effect	41	0.71
A99A	neutral	-99	0.97
A99R	effect	60	0.8
A99N	effect	46	0.71
A99D	effect	63	0.8
A99C	effect	24	0.63
A99Q	effect	51	0.75
A99E	effect	64	0.8
A99G	effect	39	0.66
A99H	effect	58	0.75
A99I	effect	32	0.66
A99L	effect	37	0.66
A99K	effect	63	0.8
A99M	effect	28	0.63
A99F	effect	51	0.75
A99P	effect	42	0.71
A99S	effect	26	0.63
A99T	effect	36	0.66
A99W	effect	59	0.75
A99Y	effect	56	0.75
A99V	effect	12	0.59
F100A	effect	64	0.8
F100R	effect	74	0.85
F100N	effect	74	0.85
F100D	effect	80	0.91
F100C	effect	52	0.75
F100Q	effect	75	0.85
F100E	effect	77	0.85
F100G	effect	75	0.85
F100H	effect	70	0.85
F100I	effect	55	0.75
F100L	effect	62	0.8
F100K	effect	76	0.85
F100M	effect	53	0.75
F100F	neutral	-99	0.97
F100P	effect	73	0.85
F100S	effect	72	0.85
F100T	effect	71	0.85
F100W	effect	31	0.66
F100Y	effect	51	0.75
[truncated: 1,301 more rows]
